# Supplementary material for: Predicting locations of cryptic pockets from single protein structures using the PocketMiner graph neural network
Source: Nat Commun. 2023 Mar 1;14:1177. doi: 10.1038/s41467-023-36699-3 (PMC9977097; doi:10.1038/s41467-023-36699-3)
Supplement: Supplementary file 6 — Source Data [file 41467_2023_36699_MOESM6_ESM.xlsx]

## Sheet: Figure 2c,d
Data for 1MYO were used to generate figure 2c (AMPA receptor subunit cryptic pocket volume distributions)
4AKE-Gen 0			4AKE-Gen 4			1BSQ-Gen 0			1BSQ-Gen 4			1ALB-Gen 0			1ALB-Gen 4			1EX6-Gen 0			1EX6-Gen 4			1NEP-Gen 0			1NEP-Gen 4			1NI6-Gen 0			1NI6-Gen 4			2BLS-Gen 0			2BLS-Gen 4			2QFO-Gen 0			2QFO-Gen 4			3F74-Gen 0
weights	fraction_holo_volume		weights	fraction_holo_volume		weights	fraction_holo_volume		weights	fraction_holo_volume		weights	fraction_holo_volume		weights	fraction_holo_volume		weights	fraction_holo_volume		weights	fraction_holo_volume		weights	fraction_holo_volume		weights	fraction_holo_volume		weights	fraction_holo_volume		weights	fraction_holo_volume		weights	fraction_holo_volume		weights	fraction_holo_volume		weights	fraction_holo_volume		weights	fraction_holo_volume		weights	fraction_holo_volume
1.2096e-05	0.044843		2.28623e-06	0.044843		4.45756e-06	0.244755		1.15348e-06	0.244755		1.08504e-05	0.939394		2.90186e-06	0.939394		1.21782e-05	0.0335689		4.52071e-06	0.0335689		4.11455e-06	0.0442177		1.9216e-06	0.0442177		3.75207e-06	0.244541		4.77129e-07	0.244541		6.03991e-06	0.490566		2.00243e-06	0.490566		5.84822e-06	0.637681		8.08134e-07	0.637681		4.72602e-07	0.0117647
1.2096e-05	0.107623		2.28623e-06	0.107623		1.24214e-05	0.916084		8.523e-07	0.916084		1.08504e-05	0.915152		2.90186e-06	0.915152		1.21782e-05	0.0212014		4.52071e-06	0.0212014		4.11455e-06	0.0646259		1.9216e-06	0.0646259		3.75207e-06	0.262009		4.77129e-07	0.262009		6.03991e-06	0.509434		2.00243e-06	0.509434		5.84822e-06	0.608696		8.08134e-07	0.608696		4.72602e-07	0
1.2096e-05	0.154709		2.28623e-06	0.154709		7.49635e-06	0.888112		6.38821e-06	0.888112		1.08504e-05	1.0303		2.90186e-06	1.0303		1.21782e-05	0.100707		4.52071e-06	0.100707		4.11455e-06	0.0408163		1.9216e-06	0.0408163		3.75207e-06	0.184862		4.77129e-07	0.184862		6.03991e-06	0.613208		2.00243e-06	0.613208		5.84822e-06	0.322464		8.08134e-07	0.322464		4.72602e-07	0
1.2096e-05	0.0964126		2.28623e-06	0.0964126		7.49635e-06	0.804196		8.523e-07	0.804196		1.08504e-05	0.838384		2.90186e-06	0.838384		1.21782e-05	0.0106007		4.52071e-06	0.0106007		3.24473e-05	0.0986395		5.99464e-06	0.0986395		7.15239e-06	0.213974		9.50182e-07	0.213974		6.03991e-06	0.509434		2.00243e-06	0.509434		5.84822e-06	0.634058		8.08134e-07	0.634058		4.72602e-07	0.0117647
1.3546e-05	0.0829596		2.28623e-06	0.0829596		7.49635e-06	0.944056		8.523e-07	0.944056		4.46306e-06	0.979798		1.55271e-06	0.979798		1.21782e-05	0.0212014		4.52071e-06	0.0212014		1.37624e-05	0.037415		5.36928e-06	0.037415		3.75207e-06	0.298399		4.77129e-07	0.298399		6.03991e-06	0.660377		2.00243e-06	0.660377		5.84822e-06	0.278986		8.08134e-07	0.278986		4.72602e-07	0
1.2096e-05	0.058296		2.28623e-06	0.058296		7.49635e-06	0.734266		1.28155e-06	0.734266		1.08504e-05	0.933333		1.55271e-06	0.933333		1.48713e-05	0.00883392		6.99741e-07	0.00883392		3.24473e-05	0.0272109		4.43648e-06	0.0272109		3.75207e-06	0.232897		4.77129e-07	0.232897		6.03991e-06	0.962264		2.00243e-06	0.962264		5.84822e-06	0.268116		8.08134e-07	0.268116		4.72602e-07	0
1.2096e-05	0.0852018		2.28623e-06	0.0852018		7.49635e-06	0.594406		6.38821e-06	0.594406		2.32925e-05	0.953535		1.55271e-06	0.953535		1.21782e-05	0.0335689		4.52071e-06	0.0335689		1.37624e-05	0.00680272		4.85736e-06	0.00680272		3.75207e-06	0.174672		4.77129e-07	0.174672		6.03991e-06	0.59434		2.00243e-06	0.59434		5.84822e-06	0.264493		8.08134e-07	0.264493		4.72602e-07	0.00588235
1.2096e-05	0.154709		2.28623e-06	0.154709		7.49635e-06	0.937063		8.523e-07	0.937063		2.03009e-05	1.02424		1.55271e-06	1.02424		1.21782e-05	0.0777385		4.52071e-06	0.0777385		4.09344e-05	0		7.15187e-06	0		2.84918e-06	0.224163		5.82209e-07	0.224163		6.03991e-06	0.990566		2.00243e-06	0.990566		5.84822e-06	0.23913		8.08134e-07	0.23913		4.72602e-07	0.0176471
1.33461e-05	0.123318		5.1086e-06	0.123318		7.49635e-06	0.538462		1.28155e-06	0.538462		2.69599e-05	1.07879		1.15853e-06	1.07879		1.24029e-05	0.0388693		4.55183e-06	0.0388693		6.86189e-05	0.0204082		5.50893e-06	0.0204082		2.84918e-06	0.234352		5.82209e-07	0.234352		6.03991e-06	0.575472		2.00243e-06	0.575472		5.84822e-06	0.141304		8.08134e-07	0.141304		4.72602e-07	0
1.33461e-05	0.156951		3.38166e-06	0.156951		1.1242e-05	0.678322		1.28155e-06	0.678322		2.32925e-05	0.983838		1.55271e-06	0.983838		1.40327e-05	0.0335689		5.42156e-06	0.0335689		4.09344e-05	0		5.50893e-06	0		2.84918e-06	0.199418		5.82209e-07	0.199418		6.03991e-06	1.22642		2.00243e-06	1.22642		5.84822e-06	0.217391		8.08134e-07	0.217391		4.72602e-07	0
1.33461e-05	0.132287		3.38166e-06	0.132287		7.49635e-06	1.01399		8.523e-07	1.01399		1.08504e-05	1.18384		2.90186e-06	1.18384		1.40327e-05	0.0123675		6.99741e-07	0.0123675		4.09344e-05	0		8.52894e-06	0		2.84918e-06	0.235808		5.82209e-07	0.235808		3.40197e-06	0.754717		7.58586e-07	0.754717		2.59864e-06	0.271739		7.43232e-07	0.271739		4.72602e-07	0.0294118
3.26119e-05	0.210762		3.38166e-06	0.210762		7.49635e-06	0.86014		1.18201e-06	0.86014		1.37611e-05	0.836364		1.55271e-06	0.836364		1.21782e-05	0.024735		6.99741e-07	0.024735		4.01857e-05	0.0442177		6.93936e-06	0.0442177		2.84918e-06	0.363901		5.82209e-07	0.363901		1.96446e-06	0.641509		4.69027e-07	0.641509		5.84822e-06	0.217391		8.08134e-07	0.217391		4.72602e-07	0.0470588
9.81727e-06	0.201794		3.38166e-06	0.201794		7.49635e-06	1.18881		1.28155e-06	1.18881		1.37611e-05	1.04848		1.55271e-06	1.04848		1.46818e-06	0.0459364		6.99741e-07	0.0459364		3.76787e-05	0.0238095		5.41878e-06	0.0238095		2.84918e-06	0.359534		5.82209e-07	0.359534		3.40197e-06	0.90566		7.58586e-07	0.90566		5.84822e-06	0.333333		8.08134e-07	0.333333		4.72602e-07	0.0588235
1.01985e-05	0.147982		3.38166e-06	0.147982		7.49635e-06	0.972028		4.22199e-06	0.972028		1.37611e-05	1.00606		1.55271e-06	1.00606		1.21782e-05	0.100707		4.52071e-06	0.100707		1.27375e-05	0		5.36928e-06	0		4.81845e-06	0.197962		5.82209e-07	0.197962		6.03991e-06	0.849057		2.00243e-06	0.849057		5.84822e-06	0.391304		8.08134e-07	0.391304		4.72602e-07	0
3.77617e-05	0.32287		3.38166e-06	0.32287		1.92579e-05	1.26573		3.77316e-06	1.26573		1.37611e-05	0.890909		1.55271e-06	0.890909		1.46818e-06	0.134276		6.99741e-07	0.134276		3.12406e-05	0		7.15187e-06	0		2.84918e-06	0.238719		5.82209e-07	0.238719		6.03991e-06	0.95283		2.00243e-06	0.95283		5.84822e-06	0.166667		8.08134e-07	0.166667		4.72602e-07	0.0647059
7.24616e-06	0.181614		1.22763e-06	0.181614		7.49635e-06	0.979021		3.77316e-06	0.979021		1.37611e-05	0.973737		1.55271e-06	0.973737		1.21782e-05	0.0282686		4.52071e-06	0.0282686		2.37665e-05	0.0306122		4.43648e-06	0.0306122		2.84918e-06	0.125182		5.82209e-07	0.125182		2.60626e-06	0.650943		7.51078e-07	0.650943		5.84822e-06	0.344203		8.08134e-07	0.344203		4.72602e-07	0.0294118
1.33461e-05	0.293722		3.38166e-06	0.293722		5.32261e-06	0.384615		4.22199e-06	0.384615		1.37611e-05	1.22626		1.55271e-06	1.22626		1.48713e-05	0.137809		4.52071e-06	0.137809		1.37624e-05	0.0306122		5.92979e-06	0.0306122		2.84918e-06	0.385735		5.82209e-07	0.385735		6.03991e-06	0.811321		2.00243e-06	0.811321		5.84822e-06	0.253623		8.08134e-07	0.253623		4.72602e-07	0.0176471
1.33461e-05	0.201794		4.02053e-06	0.201794		7.49635e-06	0.573427		3.38088e-06	0.573427		1.37611e-05	1.0101		1.55271e-06	1.0101		1.21782e-05	0.0194346		4.52071e-06	0.0194346		3.21868e-05	0.129252		5.38115e-06	0.129252		2.84918e-06	0.378457		5.82209e-07	0.378457		6.03991e-06	1.03774		2.00243e-06	1.03774		5.84822e-06	0.210145		8.08134e-07	0.210145		4.72602e-07	0.0764706
1.33461e-05	0.206278		3.38166e-06	0.206278		7.49635e-06	0.755245		4.50198e-06	0.755245		1.37611e-05	0.981818		4.16628e-06	0.981818		1.21782e-05	0.0477032		6.99741e-07	0.0477032		3.42698e-05	0		5.99464e-06	0		2.84918e-06	0.292576		5.82209e-07	0.292576		3.40197e-06	1.5		7.58586e-07	1.5		5.84822e-06	0.137681		8.08134e-07	0.137681		4.72602e-07	0.0352941
1.33461e-05	0.150224		1.22763e-06	0.150224		7.49635e-06	0.573427		4.22199e-06	0.573427		1.37611e-05	1.24646		3.137e-06	1.24646		1.21782e-05	0.0441696		4.52071e-06	0.0441696		4.47624e-05	0.102041		8.8803e-06	0.102041		2.84918e-06	0.326055		5.82209e-07	0.326055		1.96446e-06	0.915094		4.69027e-07	0.915094		5.84822e-06	0.217391		8.08134e-07	0.217391		4.72602e-07	0.0941176
1.33461e-05	0.219731		1.22763e-06	0.219731		7.49635e-06	0.552448		4.23786e-06	0.552448		1.37611e-05	1.2303		3.137e-06	1.2303		1.21782e-05	0.0282686		4.52071e-06	0.0282686		3.70849e-05	0.132653		5.52739e-06	0.132653		2.84918e-06	0.349345		5.82209e-07	0.349345		3.40197e-06	1.12264		7.58586e-07	1.12264		5.84822e-06	0.307971		8.08134e-07	0.307971		4.72602e-07	0.129412
1.33461e-05	0.118834		1.22763e-06	0.118834		1.28381e-05	0.195804		4.70182e-06	0.195804		1.37611e-05	1.2303		8.02192e-06	1.2303		1.21782e-05	0.024735		4.52071e-06	0.024735		1.71048e-05	0		6.51685e-06	0		2.84918e-06	0.184862		5.82209e-07	0.184862		3.40197e-06	0.981132		7.58586e-07	0.981132		2.59864e-06	0.275362		8.95104e-07	0.275362		4.72602e-07	0.0764706
1.33461e-05	0.242152		1.22763e-06	0.242152		1.28381e-05	0.377622		3.84715e-06	0.377622		4.13227e-06	1.16768		3.137e-06	1.16768		1.21782e-05	0.0282686		4.52071e-06	0.0282686		1.71048e-05	0.0782313		3.98467e-06	0.0782313		2.84918e-06	0.254731		5.82209e-07	0.254731		3.40197e-06	1.19811		7.58586e-07	1.19811		2.59864e-06	0.427536		3.26293e-05	0.427536		4.72602e-07	0.0117647
1.33461e-05	0.186099		1.22763e-06	0.186099		1.79504e-05	0.384615		5.88378e-06	0.384615		1.37611e-05	1.32727		3.137e-06	1.32727		1.48713e-05	0.0335689		4.52071e-06	0.0335689		2.44709e-05	0.0204082		4.77063e-06	0.0204082		2.84918e-06	0.307132		5.82209e-07	0.307132		3.40197e-06	1.12264		7.58586e-07	1.12264		5.84822e-06	0.177536		8.08134e-07	0.177536		4.72602e-07	0.0117647
1.33461e-05	0.0986547		1.22763e-06	0.0986547		7.49635e-06	0.58042		3.38088e-06	0.58042		4.13227e-06	1.1798		3.137e-06	1.1798		1.48713e-05	0.0795053		6.99741e-07	0.0795053		6.38893e-05	0		5.91711e-06	0		2.84918e-06	0.334789		5.82209e-07	0.334789		3.40197e-06	1.0283		7.58586e-07	1.0283		5.84822e-06	0.101449		8.08134e-07	0.101449		4.72602e-07	0.0588235
1.33461e-05	0.401345		1.22763e-06	0.401345		7.49635e-06	0.587413		4.36666e-06	0.587413		4.13227e-06	0.937374		4.32647e-06	0.937374		9.38133e-06	0.139576		6.99741e-07	0.139576		3.63614e-05	0.0714286		5.71862e-06	0.0714286		2.84918e-06	0.36099		5.82209e-07	0.36099		3.40197e-06	1.09434		7.58586e-07	1.09434		2.75859e-05	0.17029		1.40047e-06	0.17029		4.72602e-07	0.0117647
1.33461e-05	0.376682		1.22763e-06	0.376682		7.49635e-06	0.342657		4.36666e-06	0.342657		4.13227e-06	1.17374		4.32647e-06	1.17374		1.46818e-06	0.0989399		6.99741e-07	0.0989399		1.71048e-05	0.0238095		5.71862e-06	0.0238095		2.84918e-06	0.282387		5.82209e-07	0.282387		3.40197e-06	1.33962		7.58586e-07	1.33962		2.75859e-05	0.148551		3.06755e-06	0.148551		4.72602e-07	0.0176471
1.33461e-05	0.38565		4.02053e-06	0.38565		7.49635e-06	0.272727		4.13851e-06	0.272727		9.08828e-06	0.872727		4.32647e-06	0.872727		1.46818e-06	0.0989399		6.99741e-07	0.0989399		3.76787e-05	0.0544218		5.71862e-06	0.0544218		2.84918e-06	0.344978		5.82209e-07	0.344978		3.40197e-06	1.33962		7.58586e-07	1.33962		5.84822e-06	0.210145		8.08134e-07	0.210145		4.72602e-07	0.135294
1.33461e-05	0.275785		4.02053e-06	0.275785		7.49635e-06	0.405594		1.28155e-06	0.405594		9.08828e-06	0.892929		4.32647e-06	0.892929		1.46818e-06	0.132509		6.99741e-07	0.132509		3.63614e-05	0		5.71862e-06	0		2.84918e-06	0.454148		5.82209e-07	0.454148		3.40197e-06	0.735849		7.58586e-07	0.735849		5.84822e-06	0.264493		8.08134e-07	0.264493		4.72602e-07	0.0352941
4.22395e-05	0.320628		4.02053e-06	0.320628		7.49635e-06	0.461538		8.523e-07	0.461538		9.08828e-06	0.761616		4.32647e-06	0.761616		1.46818e-06	0.0565371		6.99741e-07	0.0565371		4.78157e-05	0		4.1131e-06	0		2.84918e-06	0.382824		5.82209e-07	0.382824		3.40197e-06	1.15094		7.58586e-07	1.15094		2.75859e-05	0.206522		1.50875e-06	0.206522		4.72602e-07	0.0764706
1.33461e-05	0.248879		1.22763e-06	0.248879		7.49635e-06	0.706294		8.523e-07	0.706294		9.08828e-06	0.628283		4.32647e-06	0.628283		1.46818e-06	0.0848057		6.99741e-07	0.0848057		1.71048e-05	0.0272109		5.71862e-06	0.0272109		2.84918e-06	0.459971		5.82209e-07	0.459971		3.40197e-06	1.22642		7.58586e-07	1.22642		5.84822e-06	0.235507		1.50875e-06	0.235507		4.72602e-07	0.0764706
1.33461e-05	0.215247		4.02053e-06	0.215247		7.49635e-06	0.412587		1.15348e-06	0.412587		9.08828e-06	0.670707		4.32647e-06	0.670707		1.21782e-05	0.0918728		4.52071e-06	0.0918728		4.09344e-05	0.00340136		6.4275e-06	0.00340136		2.84918e-06	0.490539		5.82209e-07	0.490539		3.40197e-06	1.51887		7.58586e-07	1.51887		1.153e-05	0.231884		1.07477e-06	0.231884		4.72602e-07	0.0470588
1.33461e-05	0.123318		1.22763e-06	0.123318		1.28381e-05	0.405594		4.44118e-06	0.405594		9.08828e-06	0.931313		4.32647e-06	0.931313		1.21782e-05	0.107774		4.52071e-06	0.107774		3.09798e-05	0		5.50893e-06	0		2.84918e-06	0.356623		5.82209e-07	0.356623		3.40197e-06	2.00943		7.58586e-07	2.00943		5.84822e-06	0.177536		8.08134e-07	0.177536		4.72602e-07	0.0588235
3.77617e-05	0.147982		2.52163e-06	0.147982		7.49635e-06	0.398601		1.28155e-06	0.398601		9.08828e-06	0.975758		4.32647e-06	0.975758		1.21782e-05	0.0971731		4.52071e-06	0.0971731		5.95089e-05	0.0136054		6.37985e-06	0.0136054		2.84918e-06	0.3246		5.82209e-07	0.3246		3.40197e-06	1.77358		7.58586e-07	1.77358		3.01758e-06	0.17029		3.78856e-07	0.17029		4.72602e-07	0.105882
6.89395e-06	0.213004		1.22763e-06	0.213004		7.49635e-06	0.517483		4.44118e-06	0.517483		4.13227e-06	1.05455		4.32647e-06	1.05455		1.21782e-05	0.130742		4.52071e-06	0.130742		2.79963e-05	0		5.71862e-06	0		2.84918e-06	0.320233		5.82209e-07	0.320233		3.40197e-06	1.71698		7.58586e-07	1.71698		5.84822e-06	0.123188		8.08134e-07	0.123188		4.72602e-07	0.0294118
1.33461e-05	0.197309		1.22763e-06	0.197309		7.40382e-06	0.146853		8.69109e-07	0.146853		9.08828e-06	1.25859		3.137e-06	1.25859		1.21782e-05	0.0742049		4.52071e-06	0.0742049		3.74708e-05	0.0782313		7.0869e-06	0.0782313		2.84918e-06	0.317322		5.82209e-07	0.317322		1.96446e-06	1.82075		4.69027e-07	1.82075		5.84822e-06	0.304348		1.52339e-06	0.304348		4.72602e-07	0.0117647
1.33461e-05	0.255605		1.22763e-06	0.255605		4.45756e-06	0.335664		6.37181e-06	0.335664		4.13227e-06	1.11919		4.32647e-06	1.11919		1.21782e-05	0.155477		2.99209e-06	0.155477		3.09798e-05	0.037415		5.80864e-06	0.037415		2.84918e-06	0.359534		5.82209e-07	0.359534		3.40197e-06	1.0566		7.58586e-07	1.0566		5.20957e-06	0.282609		1.50875e-06	0.282609		4.72602e-07	0.164706
1.33461e-05	0.251121		1.22763e-06	0.251121		2.22064e-05	0.622378		5.88378e-06	0.622378		4.13227e-06	1.03434		4.32647e-06	1.03434		1.21782e-05	0.0954064		4.52071e-06	0.0954064		2.79963e-05	0.0340136		7.37255e-06	0.0340136		2.84918e-06	0.315866		5.82209e-07	0.315866		1.96446e-06	2.17925		4.69027e-07	2.17925		1.14677e-05	0.23913		1.52339e-06	0.23913		4.72602e-07	0.0176471
4.08918e-05	0.221973		5.9202e-06	0.221973		4.45756e-06	0.328671		1.15348e-06	0.328671		3.72439e-05	0.961616		4.32647e-06	0.961616		1.21782e-05	0.128975		4.52071e-06	0.128975		2.37665e-05	0.0408163		7.37255e-06	0.0408163		2.84918e-06	0.30131		5.82209e-07	0.30131		3.40197e-06	2.00943		7.58586e-07	2.00943		5.84822e-06	0.213768		1.40047e-06	0.213768		4.72602e-07	0.158824
6.89395e-06	0.26009		5.9202e-06	0.26009		1.40032e-05	0.496503		2.10132e-06	0.496503		2.34686e-05	1.17778		4.32647e-06	1.17778		1.21782e-05	0.173145		4.52071e-06	0.173145		3.09798e-05	0.0510204		7.15187e-06	0.0510204		2.84918e-06	0.286754		5.82209e-07	0.286754		6.03991e-06	2.80189		7.51078e-07	2.80189		5.20957e-06	0.115942		1.40047e-06	0.115942		4.72602e-07	0.00588235
6.89395e-06	0.459641		1.22763e-06	0.459641		1.57407e-05	0.559441		2.31534e-06	0.559441		4.13227e-06	1.14343		4.32647e-06	1.14343		1.21782e-05	0.215548		4.52071e-06	0.215548		3.76787e-05	0		7.15187e-06	0		2.84918e-06	0.3246		5.82209e-07	0.3246		6.03991e-06	0.90566		2.00243e-06	0.90566		5.20957e-06	0.221014		1.83102e-06	0.221014		5.24478e-06	0.158824
6.89395e-06	0.307175		1.22763e-06	0.307175		2.22064e-05	0.412587		5.88378e-06	0.412587		4.13227e-06	0.822222		4.32647e-06	0.822222		1.21782e-05	0.162544		4.52071e-06	0.162544		1.71048e-05	0.037415		1.03257e-05	0.037415		2.84918e-06	0.326055		5.82209e-07	0.326055		6.03991e-06	1.51887		2.00243e-06	1.51887		1.14677e-05	0.362319		1.40047e-06	0.362319		4.72602e-07	0
6.89395e-06	0.343049		1.22763e-06	0.343049		1.57407e-05	0.629371		2.10132e-06	0.629371		4.13227e-06	1.11515		3.137e-06	1.11515		1.24029e-05	0.0777385		5.42156e-06	0.0777385		3.76787e-05	0.0136054		8.86011e-06	0.0136054		2.84918e-06	0.218341		5.82209e-07	0.218341		6.03991e-06	2.03774		2.00243e-06	2.03774		5.20957e-06	0.177536		1.40047e-06	0.177536		4.72602e-07	0.0823529
3.77617e-05	0.488789		1.22763e-06	0.488789		1.39001e-05	0.937063		2.65428e-06	0.937063		4.13227e-06	0.834343		3.137e-06	0.834343		1.48713e-05	0.160777		4.52071e-06	0.160777		3.76787e-05	0		5.2084e-06	0		2.84918e-06	0.164483		5.82209e-07	0.164483		6.03991e-06	1.63208		2.00243e-06	1.63208		8.11095e-06	0.431159		1.83102e-06	0.431159		4.72602e-07	0.117647
1.33461e-05	0.567265		1.22763e-06	0.567265		1.1466e-05	0.587413		1.14312e-06	0.587413		4.13227e-06	0.979798		4.32647e-06	0.979798		1.21782e-05	0.169611		4.52071e-06	0.169611		2.37665e-05	0.0646259		4.43648e-06	0.0646259		2.84918e-06	0.270742		5.82209e-07	0.270742		1.96446e-06	1.69811		4.69027e-07	1.69811		8.11095e-06	0.336957		1.83102e-06	0.336957		4.72602e-07	0
7.24616e-06	0.392377		1.22763e-06	0.392377		4.45756e-06	0.587413		1.15348e-06	0.587413		4.13227e-06	0.870707		4.32647e-06	0.870707		1.21782e-05	0.130742		4.52071e-06	0.130742		2.37665e-05	0.0272109		7.70857e-06	0.0272109		2.84918e-06	0.299854		4.18017e-07	0.299854		6.03991e-06	1.26415		2.00243e-06	1.26415		1.14677e-05	0.384058		1.83102e-06	0.384058		4.72602e-07	0
6.89395e-06	0.410314		1.22763e-06	0.410314		1.0334e-05	0.321678		1.15348e-06	0.321678		4.13227e-06	0.753535		3.137e-06	0.753535		1.21782e-05	0.113074		6.99741e-07	0.113074		1.57172e-05	0.0272109		5.9217e-06	0.0272109		2.84918e-06	0.177584		5.82209e-07	0.177584		6.03991e-06	2.10377		2.00243e-06	2.10377		1.21452e-05	0.101449		3.09827e-06	0.101449		4.72602e-07	0
6.89395e-06	0.282511		1.22763e-06	0.282511		1.39001e-05	0.615385		2.08315e-06	0.615385		4.13227e-06	0.836364		3.137e-06	0.836364		1.21782e-05	0.189046		4.52071e-06	0.189046		4.09344e-05	0		5.9217e-06	0		2.84918e-06	0.308588		5.82209e-07	0.308588		1.96446e-06	1.09434		4.69027e-07	1.09434		1.14677e-05	0.297101		8.13837e-06	0.297101		4.72602e-07	0
6.89395e-06	0.387892		1.22763e-06	0.387892		4.45756e-06	0.0909091		1.15348e-06	0.0909091		4.13227e-06	1.05455		4.32647e-06	1.05455		1.21782e-05	0.10424		6.99741e-07	0.10424		3.09798e-05	0.0136054		9.45907e-06	0.0136054		2.84918e-06	0.312955		5.82209e-07	0.312955		1.96446e-06	1.34906		4.69027e-07	1.34906		1.14677e-05	0.235507		3.09827e-06	0.235507		4.72602e-07	0
6.89395e-06	0.192825		1.22763e-06	0.192825		4.45756e-06	0.41958		1.14312e-06	0.41958		4.13227e-06	1.00202		3.137e-06	1.00202		1.21782e-05	0.146643		4.52071e-06	0.146643		4.67693e-05	0.0306122		8.19745e-06	0.0306122		2.84918e-06	0.296943		5.82209e-07	0.296943		1.96446e-06	0.962264		4.69027e-07	0.962264		7.52857e-06	0.202899		8.13837e-06	0.202899		4.72602e-07	0.0411765
7.24616e-06	0.204036		1.22763e-06	0.204036		1.0334e-05	0.167832		8.523e-07	0.167832		4.13227e-06	0.941414		3.137e-06	0.941414		1.46818e-06	0.0936396		6.99741e-07	0.0936396		4.09344e-05	0.0136054		6.9601e-06	0.0136054		2.84918e-06	0.308588		5.82209e-07	0.308588		1.96446e-06	1.36792		4.69027e-07	1.36792		1.14677e-05	0.231884		1.80776e-06	0.231884		6.45025e-06	0.0705882
1.39568e-05	0.311659		1.22763e-06	0.311659		1.0334e-05	0.58042		1.14312e-06	0.58042		4.13227e-06	0.646465		4.32647e-06	0.646465		1.21782e-05	0.102473		6.99741e-07	0.102473		1.71048e-05	0.037415		5.9217e-06	0.037415		2.84918e-06	0.328967		5.82209e-07	0.328967		1.96446e-06	1.22642		4.69027e-07	1.22642		1.14677e-05	0.192029		1.80776e-06	0.192029		4.72602e-07	0.0294118
1.33461e-05	0.210762		1.22763e-06	0.210762		5.32261e-06	0.776224		1.14312e-06	0.776224		4.13227e-06	0.60202		4.32647e-06	0.60202		1.21782e-05	0.0971731		6.99741e-07	0.0971731		1.57172e-05	0.0408163		5.71862e-06	0.0408163		2.84918e-06	0.312955		5.82209e-07	0.312955		1.96446e-06	1.9434		4.69027e-07	1.9434		5.84822e-06	0.271739		1.52339e-06	0.271739		4.72602e-07	0.0352941
1.39568e-05	0.282511		4.02053e-06	0.282511		5.32261e-06	0.622378		1.14312e-06	0.622378		1.08504e-05	0.59798		4.32647e-06	0.59798		1.21782e-05	0.100707		6.99741e-07	0.100707		1.27375e-05	0.0646259		5.9217e-06	0.0646259		2.84918e-06	0.170306		5.82209e-07	0.170306		1.96446e-06	1.46226		4.69027e-07	1.46226		5.20957e-06	0.344203		1.52339e-06	0.344203		4.72602e-07	0.00588235
0.000120488	0.244395		7.33637e-06	0.244395		5.32261e-06	0.566434		1.14312e-06	0.566434		4.13227e-06	0.630303		4.32647e-06	0.630303		7.59873e-06	0.217314		6.99741e-07	0.217314		3.09798e-05	0.0510204		5.9217e-06	0.0510204		2.84918e-06	0.331878		1.18152e-06	0.331878		6.03991e-06	2.32075		2.00243e-06	2.32075		7.52857e-06	0.141304		1.83102e-06	0.141304		4.72602e-07	0
2.96988e-05	0.152466		1.09001e-06	0.152466		5.32261e-06	0.594406		8.523e-07	0.594406		1.08504e-05	0.565657		2.90186e-06	0.565657		1.21782e-05	0.0371025		6.99741e-07	0.0371025		3.09798e-05	0		5.71862e-06	0		2.84918e-06	0.315866		5.82209e-07	0.315866		6.03991e-06	1.13208		2.00243e-06	1.13208		5.84822e-06	0.173913		8.08134e-07	0.173913		4.72602e-07	0.0647059
5.57912e-05	0.143498		8.44784e-06	0.143498		5.32261e-06	0.706294		3.20931e-06	0.706294		2.51923e-05	0.765657		4.32647e-06	0.765657		1.21782e-05	0.0724382		6.99741e-07	0.0724382		3.09798e-05	0.047619		5.41878e-06	0.047619		2.84918e-06	0.24163		5.82209e-07	0.24163		6.03991e-06	1.43396		2.00243e-06	1.43396		1.14677e-05	0.141304		1.50875e-06	0.141304		4.72602e-07	0.0764706
2.96988e-05	0.150224		8.44784e-06	0.150224		5.32261e-06	1		1.16123e-06	1		4.13227e-06	0.630303		3.137e-06	0.630303		1.21782e-05	0.0795053		4.52071e-06	0.0795053		3.09798e-05	0		5.9217e-06	0		2.84918e-06	0.308588		5.82209e-07	0.308588		2.60626e-06	1.50943		2.00243e-06	1.50943		4.17724e-06	0.387681		1.52339e-06	0.387681		4.72602e-07	0.141176
2.47997e-05	0.163677		8.44784e-06	0.163677		5.32261e-06	0.482517		1.15348e-06	0.482517		4.13227e-06	0.684848		4.32647e-06	0.684848		1.21782e-05	0.0600707		6.99741e-07	0.0600707		1.57172e-05	0		5.38115e-06	0		2.84918e-06	0.180495		5.82209e-07	0.180495		1.96446e-06	1.37736		4.69027e-07	1.37736		1.14677e-05	0.148551		1.50875e-06	0.148551		4.72602e-07	0.0647059
2.96988e-05	0.143498		1.22763e-06	0.143498		5.32261e-06	0.251748		1.15348e-06	0.251748		4.13227e-06	0.662626		3.137e-06	0.662626		1.21782e-05	0.0530035		4.52071e-06	0.0530035		3.74708e-05	0		5.9217e-06	0		2.84918e-06	0.358079		5.82209e-07	0.358079		1.96446e-06	1.12264		4.69027e-07	1.12264		2.59864e-06	0.463768		7.43232e-07	0.463768		4.72602e-07	0.00588235
7.24616e-06	0.0874439		4.61502e-06	0.0874439		5.32261e-06	0.629371		3.84715e-06	0.629371		4.13227e-06	0.589899		3.137e-06	0.589899		1.21782e-05	0.0918728		4.52071e-06	0.0918728		3.74708e-05	0		5.36928e-06	0		2.84918e-06	0.52984		1.18152e-06	0.52984		1.96446e-06	1.27358		4.69027e-07	1.27358		1.14677e-05	0.557971		6.2211e-06	0.557971		5.24478e-06	0.0529412
9.03061e-05	0.156951		9.86922e-06	0.156951		5.32261e-06	1		4.22199e-06	1		4.13227e-06	0.731313		3.137e-06	0.731313		1.21782e-05	0.0371025		4.52071e-06	0.0371025		2.45874e-05	0.0408163		8.19745e-06	0.0408163		2.84918e-06	0.3246		4.18017e-07	0.3246		2.4981e-05	1.38679		2.00243e-06	1.38679		5.84822e-06	0.300725		8.08134e-07	0.300725		4.72602e-07	0.0294118
2.47997e-05	0.143498		8.44784e-06	0.143498		2.24104e-05	0.608392		3.20931e-06	0.608392		4.13227e-06	0.579798		3.137e-06	0.579798		1.21782e-05	0.0459364		4.52071e-06	0.0459364		2.37665e-05	0.0170068		4.1131e-06	0.0170068		2.84918e-06	0.400291		4.18017e-07	0.400291		2.60626e-06	1.15094		2.00243e-06	1.15094		5.84822e-06	0.300725		8.08134e-07	0.300725		4.72602e-07	0.0235294
9.03061e-05	0.100897		8.44784e-06	0.100897		5.32261e-06	0.699301		3.20931e-06	0.699301		4.13227e-06	0.593939		4.32647e-06	0.593939		1.21782e-05	0.0159011		4.52071e-06	0.0159011		2.37665e-05	0		5.9217e-06	0		2.84918e-06	0.323144		4.18017e-07	0.323144		1.96446e-06	0.773585		4.69027e-07	0.773585		5.84822e-06	0.224638		8.08134e-07	0.224638		4.72602e-07	0.0176471
6.15958e-05	0.11435		1.22763e-06	0.11435		5.32261e-06	0.902098		1.22745e-06	0.902098		4.13227e-06	0.60202		4.32647e-06	0.60202		1.21782e-05	0.00530035		4.52071e-06	0.00530035		2.37665e-05	0.047619		5.9217e-06	0.047619		2.84918e-06	0.273654		3.20694e-07	0.273654		6.03991e-06	0.933962		2.00243e-06	0.933962		1.14677e-05	0.166667		8.13837e-06	0.166667		4.72602e-07	0
3.62538e-05	0.0560538		1.22763e-06	0.0560538		5.32261e-06	0.622378		1.22745e-06	0.622378		4.13227e-06	0.656566		5.6932e-06	0.656566		1.21782e-05	0.100707		4.52071e-06	0.100707		2.37665e-05	0.0204082		6.11148e-06	0.0204082		2.84918e-06	0.379913		4.18017e-07	0.379913		2.60626e-06	1.14151		2.00243e-06	1.14151		4.17724e-06	0.25		2.8517e-06	0.25		4.72602e-07	0
1.3546e-05	0.0964126		2.16778e-06	0.0964126		5.32261e-06	0.86014		4.9179e-06	0.86014		4.13227e-06	0.90303		3.137e-06	0.90303		1.50713e-05	0.0353357		4.52071e-06	0.0353357		2.37665e-05	0.0272109		7.37255e-06	0.0272109		2.84918e-06	0.404658		3.20694e-07	0.404658		1.96446e-06	1.15094		4.69027e-07	1.15094		4.17724e-06	0.26087		3.88141e-06	0.26087		4.72602e-07	0
1.33461e-05	0.0762332		1.22763e-06	0.0762332		7.49635e-06	0.601399		8.523e-07	0.601399		4.13227e-06	0.850505		5.6932e-06	0.850505		1.21782e-05	0.040636		4.52071e-06	0.040636		2.37665e-05	0.0408163		5.9217e-06	0.0408163		2.84918e-06	0.224163		3.20694e-07	0.224163		1.96446e-06	0.896226		4.69027e-07	0.896226		4.17724e-06	0.192029		3.88141e-06	0.192029		4.72602e-07	0
1.33461e-05	0.0717489		1.22763e-06	0.0717489		7.49635e-06	0.657343		8.523e-07	0.657343		4.13227e-06	0.913131		3.137e-06	0.913131		1.21782e-05	0.0706714		4.52071e-06	0.0706714		2.37665e-05	0.0306122		7.37255e-06	0.0306122		2.84918e-06	0.394469		3.20694e-07	0.394469		1.96446e-06	0.792453		4.69027e-07	0.792453		2.31462e-05	0.286232		4.51203e-06	0.286232		4.72602e-07	0.00588235
1.33461e-05	0.0650224		1.22763e-06	0.0650224		2.22064e-05	0.559441		8.523e-07	0.559441		4.13227e-06	0.911111		3.137e-06	0.911111		1.21782e-05	0.0441696		4.52071e-06	0.0441696		2.79963e-05	0.00680272		4.1131e-06	0.00680272		2.84918e-06	0.358079		4.77129e-07	0.358079		1.96446e-06	0.924528		4.69027e-07	0.924528		1.14677e-05	0.416667		1.50875e-06	0.416667		4.72602e-07	0.00588235
1.33461e-05	0.0829596		2.16778e-06	0.0829596		7.40382e-06	0.678322		3.38088e-06	0.678322		4.13227e-06	0.963636		3.137e-06	0.963636		1.46818e-06	0.0530035		6.99741e-07	0.0530035		1.3291e-05	0.0544218		5.52739e-06	0.0544218		2.84918e-06	0.326055		4.18017e-07	0.326055		1.96446e-06	1.0566		4.69027e-07	1.0566		5.20957e-06	0.333333		1.50875e-06	0.333333		4.72602e-07	0
7.24616e-06	0.0470852		3.38166e-06	0.0470852		5.32261e-06	0.909091		3.38088e-06	0.909091		4.13227e-06	0.830303		3.137e-06	0.830303		1.21782e-05	0.0424028		4.52071e-06	0.0424028		2.37665e-05	0.0170068		6.23132e-06	0.0170068		2.84918e-06	0.355167		4.18017e-07	0.355167		1.96446e-06	1.54717		4.69027e-07	1.54717		1.14677e-05	0.293478		1.52339e-06	0.293478		4.72602e-07	0
2.18076e-05	0.073991		2.16778e-06	0.073991		7.49635e-06	0.454545		6.82328e-06	0.454545		4.13227e-06	0.824242		3.137e-06	0.824242		1.21782e-05	0.0106007		4.52071e-06	0.0106007		2.37665e-05	0		6.23132e-06	0		2.84918e-06	0.292576		4.18017e-07	0.292576		1.96446e-06	1.27358		4.69027e-07	1.27358		5.84822e-06	0.326087		8.08134e-07	0.326087		4.72602e-07	0
2.18076e-05	0.0246637		2.16778e-06	0.0246637		7.49635e-06	0.734266		3.38088e-06	0.734266		4.13227e-06	1.12323		5.6932e-06	1.12323		1.46818e-06	0.04947		6.99741e-07	0.04947		1.57172e-05	0.0408163		5.71862e-06	0.0408163		2.84918e-06	0.381368		4.18017e-07	0.381368		1.96446e-06	1.10377		4.69027e-07	1.10377		1.14677e-05	0.253623		6.2211e-06	0.253623		4.72602e-07	0
1.95294e-05	0.0493274		2.16778e-06	0.0493274		7.49635e-06	0.496503		4.44118e-06	0.496503		4.13227e-06	1.10303		4.83902e-06	1.10303		1.21782e-05	0.00176678		4.52071e-06	0.00176678		2.37665e-05	0		6.23132e-06	0		2.84918e-06	0.28821		4.18017e-07	0.28821		1.96446e-06	1.19811		4.69027e-07	1.19811		5.84822e-06	0.297101		8.08134e-07	0.297101		4.72602e-07	0
1.95294e-05	0.0336323		5.22691e-06	0.0336323		7.49635e-06	0.531469		1.28155e-06	0.531469		4.13227e-06	1.04444		5.6932e-06	1.04444		1.46818e-06	0.157244		3.66674e-06	0.157244		3.63614e-05	0.0238095		5.71862e-06	0.0238095		2.84918e-06	0.22853		5.82209e-07	0.22853		3.40197e-06	1.07547		7.58586e-07	1.07547		5.84822e-06	0.456522		8.08134e-07	0.456522		4.72602e-07	0
1.95294e-05	0.0762332		2.8586e-06	0.0762332		1.28381e-05	0.475524		1.28155e-06	0.475524		1.74221e-05	1.02222		5.6932e-06	1.02222		1.21782e-05	0.0565371		4.52071e-06	0.0565371		2.37665e-05	0.0204082		7.37255e-06	0.0204082		2.84918e-06	0.263464		4.18017e-07	0.263464		1.96446e-06	0.59434		4.69027e-07	0.59434		5.84822e-06	0.264493		8.08134e-07	0.264493		4.72602e-07	0
9.06966e-06	0.0538117		2.16778e-06	0.0538117		3.18953e-05	0.398601		3.20931e-06	0.398601		4.13227e-06	1.1899		3.137e-06	1.1899		1.46818e-06	0.0459364		3.66674e-06	0.0459364		4.09344e-05	0.0442177		5.41878e-06	0.0442177		1.59337e-06	0.487627		4.18017e-07	0.487627		1.96446e-06	0.735849		4.69027e-07	0.735849		5.84822e-06	0.23913		8.08134e-07	0.23913		5.24478e-06	0.00588235
9.06966e-06	0.0224215		2.16778e-06	0.0224215		7.49635e-06	0.314685		3.84715e-06	0.314685		1.3136e-05	1.11111		3.137e-06	1.11111		1.46818e-06	0.0830389		6.99741e-07	0.0830389		4.67693e-05	0.0136054		6.9601e-06	0.0136054		2.84918e-06	0.333333		5.82209e-07	0.333333		3.40197e-06	0.990566		7.58586e-07	0.990566		5.84822e-06	0.413043		8.08134e-07	0.413043		4.72602e-07	0
4.90868e-05	0.0403587		2.16778e-06	0.0403587		7.49635e-06	0.545455		8.523e-07	0.545455		4.13227e-06	1.0303		4.32647e-06	1.0303		1.46818e-06	0.127208		6.99741e-07	0.127208		2.68667e-05	0		6.23132e-06	0		2.84918e-06	0.199418		5.82209e-07	0.199418		3.40197e-06	1.13208		7.58586e-07	1.13208		5.84822e-06	0.282609		8.08134e-07	0.282609		5.24478e-06	0
2.65286e-05	0.100897		2.16778e-06	0.100897		5.32261e-06	0.804196		6.38821e-06	0.804196		4.13227e-06	1.12525		3.137e-06	1.12525		1.46818e-06	0.107774		6.99741e-07	0.107774		3.11868e-05	0.0170068		6.37985e-06	0.0170068		2.84918e-06	0.299854		3.20694e-07	0.299854		1.96446e-06	1.0283		4.69027e-07	1.0283		5.84822e-06	0.322464		8.08134e-07	0.322464		5.24478e-06	0.0176471
1.33461e-05	0.165919		1.22763e-06	0.165919		1.20831e-05	1.13986		9.60828e-07	1.13986		4.13227e-06	1.13333		3.137e-06	1.13333		1.46818e-06	0.226148		6.99741e-07	0.226148		3.76787e-05	0.0170068		4.66663e-06	0.0170068		2.84918e-06	0.212518		5.82209e-07	0.212518		2.60626e-06	1.04717		4.69027e-07	1.04717		5.84822e-06	0.144928		8.08134e-07	0.144928		4.72602e-07	0
1.33461e-05	0.136771		1.22763e-06	0.136771		7.49635e-06	0.853147		5.7261e-06	0.853147		1.3136e-05	1.42222		3.137e-06	1.42222		1.21782e-05	0.132509		6.99741e-07	0.132509		1.71048e-05	0.0170068		7.32082e-06	0.0170068		2.84918e-06	0.190684		3.20694e-07	0.190684		1.96446e-06	1.30189		4.69027e-07	1.30189		5.84822e-06	0.181159		8.08134e-07	0.181159		5.24478e-06	0.0823529
1.33461e-05	0.217489		1.22763e-06	0.217489		1.1242e-05	0.468531		1.16123e-06	0.468531		4.13227e-06	1.06061		3.137e-06	1.06061		1.24029e-05	0.0936396		4.55183e-06	0.0936396		3.11868e-05	0.0918367		6.37985e-06	0.0918367		2.84918e-06	0.330422		5.82209e-07	0.330422		1.96446e-06	0.745283		4.69027e-07	0.745283		1.14677e-05	0.228261		1.40047e-06	0.228261		5.24478e-06	0
0.000117772	0.127803		2.16778e-06	0.127803		5.32261e-06	0.517483		3.20931e-06	0.517483		1.3136e-05	1.08485		3.137e-06	1.08485		1.24029e-05	0.0141343		6.09727e-06	0.0141343		3.25004e-05	0.0204082		4.66663e-06	0.0204082		2.84918e-06	0.19214		5.82209e-07	0.19214		3.40197e-06	0.839623		7.58586e-07	0.839623		5.84822e-06	0.224638		3.68592e-06	0.224638		5.24478e-06	0.0470588
1.33461e-05	0.143498		2.16778e-06	0.143498		1.1242e-05	0.923077		4.13851e-06	0.923077		4.13227e-06	1.10909		5.6932e-06	1.10909		1.48713e-05	0.0335689		4.52071e-06	0.0335689		3.09798e-05	0		4.3044e-06	0		2.84918e-06	0.213974		5.82209e-07	0.213974		1.96446e-06	0.735849		4.69027e-07	0.735849		5.84822e-06	0.0398551		8.08134e-07	0.0398551		4.72602e-07	0.0176471
1.33461e-05	0.105381		2.82546e-06	0.105381		1.92579e-05	0.643357		3.77316e-06	0.643357		1.74221e-05	0.945455		3.137e-06	0.945455		1.24029e-05	0.0371025		4.33699e-06	0.0371025		1.71048e-05	0.0442177		6.23132e-06	0.0442177		2.84918e-06	0.317322		5.82209e-07	0.317322		1.96446e-06	1.24528		4.69027e-07	1.24528		5.84822e-06	0.130435		8.08134e-07	0.130435		4.72602e-07	0
9.06966e-06	0.123318		1.40075e-06	0.123318		1.28381e-05	0.804196		3.77316e-06	0.804196		4.13227e-06	1.1697		3.137e-06	1.1697		1.21782e-05	0.0459364		6.99741e-07	0.0459364		2.60405e-05	0		4.66663e-06	0		2.84918e-06	0.200873		4.77129e-07	0.200873		2.61655e-06	0.867925		6.06252e-07	0.867925		1.04401e-05	0.126812		3.09827e-06	0.126812		4.72602e-07	0.0411765
4.90868e-05	0.0919283		2.16778e-06	0.0919283		7.49635e-06	0.881119		1.15348e-06	0.881119		4.13227e-06	1.11313		3.137e-06	1.11313		1.46818e-06	0.0936396		6.99741e-07	0.0936396		2.68667e-05	0.0306122		6.23132e-06	0.0306122		2.84918e-06	0.3377		3.20694e-07	0.3377		1.96446e-06	1.26415		4.69027e-07	1.26415		6.44509e-06	0.137681		2.19698e-06	0.137681		2.29562e-06	0.0941176
2.09824e-05	0.0896861		9.86922e-06	0.0896861		7.49635e-06	0.461538		3.84715e-06	0.461538		4.13227e-06	1.37172		3.137e-06	1.37172		1.21782e-05	0.0512367		6.99741e-07	0.0512367		3.76787e-05	0.0612245		6.23132e-06	0.0612245		2.84918e-06	0.302766		3.20694e-07	0.302766		3.40197e-06	0.915094		7.58586e-07	0.915094		2.75859e-05	0.235507		3.09827e-06	0.235507		1.15885e-05	0.0235294
2.09824e-05	0.141256		9.86922e-06	0.141256		1.35536e-05	0.881119		4.65693e-06	0.881119		4.13227e-06	1.10909		3.137e-06	1.10909		1.48713e-05	0.0883392		6.99741e-07	0.0883392		4.02127e-05	0		6.23132e-06	0		2.84918e-06	0.26492		5.82209e-07	0.26492		1.96446e-06	0.783019		4.69027e-07	0.783019		5.84822e-06	0.126812		1.40047e-06	0.126812		5.24478e-06	0
1.33461e-05	0.152466		2.58965e-06	0.152466		1.79504e-05	0.685315		4.65693e-06	0.685315		4.13227e-06	1.07677		3.137e-06	1.07677		1.48713e-05	0.0424028		6.99741e-07	0.0424028		1.71048e-05	0.0782313		5.52739e-06	0.0782313		2.84918e-06	0.272198		1.42527e-06	0.272198		3.40197e-06	1.38679		7.58586e-07	1.38679		1.14677e-05	0.307971		4.51203e-06	0.307971		4.72602e-07	0
1.33461e-05	0.195067		2.58965e-06	0.195067		1.84476e-05	0.762238		4.50198e-06	0.762238		4.13227e-06	1.05455		3.137e-06	1.05455		9.38133e-06	0.0724382		6.99741e-07	0.0724382		1.71048e-05	0.0510204		5.52739e-06	0.0510204		2.84918e-06	0.211063		5.82209e-07	0.211063		1.96446e-06	1.22642		4.69027e-07	1.22642		6.44509e-06	0.188406		1.83102e-06	0.188406		2.29562e-06	0.0823529
2.65286e-05	0.233184		2.58965e-06	0.233184		5.32261e-06	0.398601		3.20931e-06	0.398601		4.13227e-06	1.18384		3.137e-06	1.18384		1.21782e-05	0.0424028		4.52071e-06	0.0424028		1.71048e-05	0.153061		4.04706e-06	0.153061		2.84918e-06	0.212518		5.82209e-07	0.212518		1.96446e-06	1.13208		4.69027e-07	1.13208		5.20957e-06	0.177536		1.40047e-06	0.177536		2.29562e-06	0.00588235
2.65286e-05	0.233184		2.58965e-06	0.233184		1.1242e-05	0.979021		3.20931e-06	0.979021		4.13227e-06	1.11717		3.137e-06	1.11717		1.21782e-05	0.0600707		4.52071e-06	0.0600707		1.71048e-05	0.037415		5.52739e-06	0.037415		2.84918e-06	0.317322		5.82209e-07	0.317322		1.96446e-06	1.22642		4.69027e-07	1.22642		1.14677e-05	0.184783		1.52339e-06	0.184783		2.29562e-06	0
0.000117772	0.266816		2.85768e-06	0.266816		7.49635e-06	0.517483		1.15348e-06	0.517483		9.08828e-06	1.12525		3.137e-06	1.12525		1.21782e-05	0.0706714		6.99741e-07	0.0706714		1.71048e-05	0		5.41878e-06	0		2.84918e-06	0.212518		9.33261e-07	0.212518		1.96446e-06	1.61321		4.69027e-07	1.61321		1.14677e-05	0.268116		1.83102e-06	0.268116		2.29562e-06	0.00588235
0.000117772	0.219731		2.85768e-06	0.219731		1.39001e-05	0.559441		4.23786e-06	0.559441		9.08828e-06	1.30707		5.6932e-06	1.30707		1.21782e-05	0.090106		4.52071e-06	0.090106		3.88431e-05	0.0340136		5.71862e-06	0.0340136		2.84918e-06	0.176128		5.82209e-07	0.176128		1.96446e-06	1.54717		4.69027e-07	1.54717		1.14677e-05	0.315217		1.52339e-06	0.315217		2.23116e-06	0.0411765
0.000117772	0.233184		2.58965e-06	0.233184		1.39001e-05	0.664336		1.15348e-06	0.664336		9.08828e-06	1.19192		5.6932e-06	1.19192		1.46818e-06	0.0547703		6.99741e-07	0.0547703		3.63614e-05	0.0204082		5.71862e-06	0.0204082		5.73267e-06	0.158661		9.33261e-07	0.158661		1.96446e-06	1.04717		4.69027e-07	1.04717		5.20957e-06	0.380435		4.51203e-06	0.380435		2.29562e-06	0.194118
1.55258e-05	0.219731		6.51545e-06	0.219731		1.92579e-05	0.524476		3.77316e-06	0.524476		9.08828e-06	1.38788		5.6932e-06	1.38788		1.21782e-05	0.155477		6.99741e-07	0.155477		3.88431e-05	0.0340136		8.27407e-06	0.0340136		2.84918e-06	0.317322		5.82209e-07	0.317322		1.96446e-06	1.83019		4.88917e-07	1.83019		1.14677e-05	0.221014		8.13837e-06	0.221014		5.24478e-06	0.0705882
1.33461e-05	0.257848		6.51545e-06	0.257848		5.27215e-06	0.601399		1.69225e-06	0.601399		9.08828e-06	1.13737		3.137e-06	1.13737		1.21782e-05	0.0424028		6.99741e-07	0.0424028		4.02127e-05	0.0918367		4.63176e-06	0.0918367		5.79434e-06	0.0975255		7.67455e-07	0.0975255		1.96446e-06	1.21698		4.69027e-07	1.21698		5.20957e-06	0.15942		1.40047e-06	0.15942		2.29562e-06	0
0.000117772	0.295964		2.85768e-06	0.295964		4.45756e-06	0.51049		1.15348e-06	0.51049		4.13227e-06	1.13535		3.137e-06	1.13535		1.21782e-05	0.0530035		4.52071e-06	0.0530035		3.25004e-05	0.0408163		4.66663e-06	0.0408163		5.79434e-06	0.187773		7.67455e-07	0.187773		1.96446e-06	1.49057		4.69027e-07	1.49057		1.14677e-05	0.286232		1.52339e-06	0.286232		2.29562e-06	0.00588235
0.000117772	0.190583		2.58965e-06	0.190583		4.45756e-06	0.531469		1.15348e-06	0.531469		9.08828e-06	1.41414		5.6932e-06	1.41414		1.46818e-06	0.0547703		6.99741e-07	0.0547703		2.37665e-05	0		7.37255e-06	0		2.84918e-06	0.184862		7.67455e-07	0.184862		1.96446e-06	0.839623		4.69027e-07	0.839623		1.14677e-05	0.32971		1.52339e-06	0.32971		2.29562e-06	0.0235294
1.33461e-05	0.121076		5.54522e-06	0.121076		1.39001e-05	0.146853		1.15348e-06	0.146853		9.08828e-06	1.42222		5.6932e-06	1.42222		1.21782e-05	0.0918728		6.99741e-07	0.0918728		2.56652e-05	0.085034		5.71862e-06	0.085034		5.79434e-06	0.171761		7.67455e-07	0.171761		1.96446e-06	1.40566		4.69027e-07	1.40566		1.14677e-05	0.119565		8.08134e-07	0.119565		2.29562e-06	0
2.09824e-05	0.156951		9.86922e-06	0.156951		4.77213e-06	0.594406		5.59834e-06	0.594406		9.08828e-06	1.31717		5.6932e-06	1.31717		1.46818e-06	0.0918728		6.99741e-07	0.0918728		3.76787e-05	0.0408163		5.03366e-06	0.0408163		5.79434e-06	0.164483		7.67455e-07	0.164483		1.96446e-06	1.66038		4.69027e-07	1.66038		1.14677e-05	0.326087		1.40047e-06	0.326087		2.29562e-06	0.0117647
2.09824e-05	0.298206		5.54522e-06	0.298206		4.77213e-06	0.496503		1.99092e-06	0.496503		9.08828e-06	1.33535		5.6932e-06	1.33535		1.21782e-05	0.0388693		6.99741e-07	0.0388693		3.76787e-05	0		4.43648e-06	0		5.79434e-06	0.16885		7.67455e-07	0.16885		2.60626e-06	1.50943		6.06252e-07	1.50943		5.84822e-06	0.130435		8.08134e-07	0.130435		2.29562e-06	0.0647059
2.09824e-05	0.307175		2.58965e-06	0.307175		7.49635e-06	0.524476		5.59834e-06	0.524476		9.08828e-06	1.37778		5.6932e-06	1.37778		1.21782e-05	0.0530035		6.99741e-07	0.0530035		3.42698e-05	0.0340136		5.69958e-06	0.0340136		2.84918e-06	0.167394		5.82209e-07	0.167394		1.96446e-06	1.22642		4.69027e-07	1.22642		5.84822e-06	0.246377		1.73468e-06	0.246377		2.29562e-06	0.0235294
2.09824e-05	0.219731		2.58965e-06	0.219731		7.49635e-06	0.307692		5.68159e-06	0.307692		9.08828e-06	1.46061		5.6932e-06	1.46061		1.46818e-06	0.04947		6.99741e-07	0.04947		3.42698e-05	0.129252		5.71862e-06	0.129252		7.15239e-06	0.183406		9.50182e-07	0.183406		1.96446e-06	2.21698		4.69027e-07	2.21698		6.44509e-06	0.221014		8.13837e-06	0.221014		2.29562e-06	0.276471
2.09824e-05	0.0874439		2.58965e-06	0.0874439		7.49635e-06	0.496503		1.15348e-06	0.496503		9.08828e-06	1.2202		4.32647e-06	1.2202		2.56789e-06	0.090106		6.99741e-07	0.090106		3.88431e-05	0.0204082		5.71862e-06	0.0204082		2.84918e-06	0.11936		8.67557e-07	0.11936		1.96446e-06	1.82075		4.69027e-07	1.82075		6.44509e-06	0.326087		2.19698e-06	0.326087		2.29562e-06	0.0294118
2.09824e-05	0.195067		2.58965e-06	0.195067		7.49635e-06	0.727273		1.15348e-06	0.727273		9.08828e-06	1.48687		5.6932e-06	1.48687		1.46818e-06	0.136042		6.99741e-07	0.136042		2.37665e-05	0.0272109		6.9601e-06	0.0272109		2.84918e-06	0.135371		5.82209e-07	0.135371		1.96446e-06	2.56604		4.69027e-07	2.56604		6.44509e-06	0.311594		2.19698e-06	0.311594		2.29562e-06	0.0647059
2.09824e-05	0.197309		2.58965e-06	0.197309		1.1242e-05	0.391608		1.18201e-06	0.391608		9.08828e-06	1.45455		5.6932e-06	1.45455		1.46818e-06	0.10424		6.99741e-07	0.10424		3.63614e-05	0.0204082		6.9601e-06	0.0204082		2.84918e-06	0.131004		4.77129e-07	0.131004		1.96446e-06	2.16981		4.69027e-07	2.16981		6.44509e-06	0.275362		2.19698e-06	0.275362		2.29562e-06	0
2.09824e-05	0.118834		5.54522e-06	0.118834		5.32261e-06	0.461538		8.523e-07	0.461538		9.08828e-06	1.23636		5.6932e-06	1.23636		1.46818e-06	0.04947		6.99741e-07	0.04947		3.24473e-05	0.0306122		6.9601e-06	0.0306122		2.84918e-06	0.135371		4.96833e-07	0.135371		1.96446e-06	1.62264		4.69027e-07	1.62264		6.44509e-06	0.0833333		2.19698e-06	0.0833333		2.29562e-06	0.0529412
2.09824e-05	0.134529		2.58965e-06	0.134529		7.49635e-06	0.839161		8.523e-07	0.839161		4.48872e-05	1.33535		5.6932e-06	1.33535		1.46818e-06	0.0371025		6.99741e-07	0.0371025		4.67693e-05	0.0340136		6.9601e-06	0.0340136		5.79434e-06	0.171761		7.67455e-07	0.171761		1.96446e-06	0.716981		4.69027e-07	0.716981		6.44509e-06	0.318841		2.19698e-06	0.318841		2.29562e-06	0
2.09824e-05	0.0986547		2.58965e-06	0.0986547		7.49635e-06	0.727273		8.523e-07	0.727273		9.08828e-06	1.33535		5.6932e-06	1.33535		2.56789e-06	0.0229682		6.99741e-07	0.0229682		3.81846e-05	0.0204082		6.9601e-06	0.0204082		2.84918e-06	0.152838		5.82209e-07	0.152838		1.96446e-06	1.20755		4.69027e-07	1.20755		6.44509e-06	0.333333		2.19698e-06	0.333333		2.29562e-06	0
2.09824e-05	0.0964126		2.58965e-06	0.0964126		1.0334e-05	0.307692		1.14312e-06	0.307692		1.74221e-05	1.12121		5.6932e-06	1.12121		2.56789e-06	0.0583039		6.99741e-07	0.0583039		3.76787e-05	0		5.71862e-06	0		2.84918e-06	0.171761		5.82209e-07	0.171761		1.96446e-06	1.03774		4.69027e-07	1.03774		6.44509e-06	0.231884		2.19698e-06	0.231884		2.23116e-06	0.00588235
2.09824e-05	0.340807		2.58965e-06	0.340807		1.1242e-05	0.433566		8.523e-07	0.433566		9.08828e-06	1.12727		5.6932e-06	1.12727		2.17553e-05	0.00353357		4.0734e-06	0.00353357		4.09344e-05	0.0340136		6.9601e-06	0.0340136		5.73267e-06	0.24163		9.33261e-07	0.24163		1.96446e-06	1.04717		4.69027e-07	1.04717		6.44509e-06	0.231884		2.19698e-06	0.231884		2.29562e-06	0.0411765
1.55258e-05	0.197309		2.58965e-06	0.197309		7.49635e-06	0.237762		8.523e-07	0.237762		4.13227e-06	1.08485		5.6932e-06	1.08485		1.64541e-05	0.0512367		4.61612e-06	0.0512367		1.57172e-05	0.0612245		6.9601e-06	0.0612245		2.84918e-06	0.157205		8.67557e-07	0.157205		1.96446e-06	1.0566		4.69027e-07	1.0566		6.44509e-06	0.271739		2.19698e-06	0.271739		2.29562e-06	0.0235294
1.55258e-05	0.2713		2.58965e-06	0.2713		7.49635e-06	0.307692		8.523e-07	0.307692		2.34686e-05	1.28485		5.6932e-06	1.28485		1.30865e-05	0.0777385		4.33699e-06	0.0777385		3.76787e-05	0.00680272		7.32082e-06	0.00680272		5.79434e-06	0.311499		7.67455e-07	0.311499		1.96446e-06	1.10377		4.69027e-07	1.10377		6.44509e-06	0.40942		2.19698e-06	0.40942		2.29562e-06	0.0117647
1.55258e-05	0.311659		2.58965e-06	0.311659		7.49635e-06	0.300699		1.15348e-06	0.300699		2.34686e-05	1.07273		7.6648e-06	1.07273		2.56789e-06	0.0388693		6.99741e-07	0.0388693		1.57172e-05	0.0646259		6.9601e-06	0.0646259		2.84918e-06	0.253275		8.67557e-07	0.253275		1.96446e-06	1.49057		4.69027e-07	1.49057		6.44509e-06	0.452899		2.19698e-06	0.452899		2.29562e-06	0
1.55258e-05	0.343049		2.58965e-06	0.343049		7.49635e-06	0.20979		8.523e-07	0.20979		2.34686e-05	1.27273		5.6932e-06	1.27273		2.56789e-06	0.0300353		6.99741e-07	0.0300353		4.02127e-05	0		6.37985e-06	0		2.84918e-06	0.22853		8.67557e-07	0.22853		1.96446e-06	1		4.69027e-07	1		6.44509e-06	0.373188		2.19698e-06	0.373188		2.29562e-06	0.0588235
1.55258e-05	0.349776		2.58965e-06	0.349776		7.49635e-06	0.531469		3.20931e-06	0.531469		2.52782e-05	1.02424		5.6932e-06	1.02424		2.56789e-06	0.0194346		6.99741e-07	0.0194346		4.09344e-05	0.037415		6.4275e-06	0.037415		5.79434e-06	0.186317		7.67455e-07	0.186317		1.96446e-06	0.858491		4.69027e-07	0.858491		6.44509e-06	0.271739		2.19698e-06	0.271739		2.29562e-06	0.0235294
1.55258e-05	0.224215		2.58965e-06	0.224215		7.49635e-06	0.51049		4.13851e-06	0.51049		2.52782e-05	1.06869		5.6932e-06	1.06869		2.56789e-06	0		6.99741e-07	0		3.24473e-05	0.037415		6.9601e-06	0.037415		5.79434e-06	0.224163		7.67455e-07	0.224163		1.96446e-06	1.00943		4.69027e-07	1.00943		6.44509e-06	0.289855		2.19698e-06	0.289855		2.23116e-06	0
1.55258e-05	0.298206		2.58965e-06	0.298206		1.0334e-05	0.440559		1.14312e-06	0.440559		2.52782e-05	1.22626		5.6932e-06	1.22626		2.56789e-06	0.00706714		6.99741e-07	0.00706714		4.67693e-05	0.0306122		6.9601e-06	0.0306122		5.79434e-06	0.180495		7.67455e-07	0.180495		1.96446e-06	1.06604		4.69027e-07	1.06604		6.44509e-06	0.242754		2.19698e-06	0.242754		2.29562e-06	0.111765
1.55258e-05	0.358744		2.58965e-06	0.358744		7.49635e-06	0.461538		3.38088e-06	0.461538		2.52782e-05	0.905051		5.6932e-06	0.905051		2.56789e-06	0.0212014		6.99741e-07	0.0212014		4.32179e-05	0.0408163		6.23132e-06	0.0408163		5.79434e-06	0.128093		7.67455e-07	0.128093		1.96446e-06	1.03774		4.69027e-07	1.03774		6.44509e-06	0.257246		2.19698e-06	0.257246		2.29562e-06	0
1.55258e-05	0.345291		2.58965e-06	0.345291		7.49635e-06	0.433566		3.20931e-06	0.433566		2.52782e-05	0.90303		5.6932e-06	0.90303		2.56789e-06	0		6.99741e-07	0		3.09798e-05	0.0204082		6.9601e-06	0.0204082		7.50414e-06	0.147016		8.67557e-07	0.147016		1.96446e-06	0.95283		4.69027e-07	0.95283		6.44509e-06	0.373188		2.19698e-06	0.373188		7.26473e-06	0.0352941
1.55258e-05	0.38565		2.58965e-06	0.38565		7.49635e-06	0.65035		5.59834e-06	0.65035		4.37997e-05	1.20404		5.6932e-06	1.20404		2.56789e-06	0.0318021		6.99741e-07	0.0318021		4.24828e-05	0.00340136		7.133e-06	0.00340136		5.79434e-06	0.148472		7.67455e-07	0.148472		1.96446e-06	1.13208		4.69027e-07	1.13208		6.44509e-06	0.485507		2.19698e-06	0.485507		2.29562e-06	0.0294118
1.55258e-05	0.439462		2.58965e-06	0.439462		7.49635e-06	0.391608		8.523e-07	0.391608		2.52782e-05	1.27677		5.6932e-06	1.27677		2.56789e-06	0.0212014		4.0734e-06	0.0212014		3.76787e-05	0.0272109		6.9601e-06	0.0272109		7.50414e-06	0.184862		8.67557e-07	0.184862		1.96446e-06	0.820755		4.69027e-07	0.820755		6.44509e-06	0.26087		2.19698e-06	0.26087		2.23116e-06	0.123529
1.55258e-05	0.432735		2.58965e-06	0.432735		1.0334e-05	0.664336		3.38088e-06	0.664336		2.52782e-05	1.04646		5.6932e-06	1.04646		2.56789e-06	0.0176678		4.0734e-06	0.0176678		4.67693e-05	0.0442177		6.9601e-06	0.0442177		7.50414e-06	0.232897		8.67557e-07	0.232897		1.96446e-06	0.849057		4.69027e-07	0.849057		6.44509e-06	0.351449		2.19698e-06	0.351449		2.29562e-06	0.0705882
1.55258e-05	0.318386		2.58965e-06	0.318386		7.49635e-06	0.461538		3.38088e-06	0.461538		9.08828e-06	1.25859		5.6932e-06	1.25859		2.56789e-06	0.0141343		4.0734e-06	0.0141343		1.57172e-05	0.0306122		6.68498e-06	0.0306122		1.08989e-05	0.318777		1.42527e-06	0.318777		1.96446e-06	0.679245		4.69027e-07	0.679245		6.44509e-06	0.311594		2.19698e-06	0.311594		2.29562e-06	0.0294118
1.55258e-05	0.618834		2.58965e-06	0.618834		7.49635e-06	0.65035		4.13851e-06	0.65035		9.08828e-06	1.4404		5.6932e-06	1.4404		2.56789e-06	0.0318021		4.0734e-06	0.0318021		3.74708e-05	0.122449		4.43648e-06	0.122449		7.50414e-06	0.273654		8.67557e-07	0.273654		1.96446e-06	0.783019		4.69027e-07	0.783019		6.44509e-06	0.387681		2.19698e-06	0.387681		2.29562e-06	0.0647059
1.55258e-05	0.59417		2.58965e-06	0.59417		7.49635e-06	1.08392		6.38821e-06	1.08392		9.08828e-06	1.12929		4.32647e-06	1.12929		1.24029e-05	0.0512367		6.36978e-06	0.0512367		4.4409e-05	0.037415		6.98957e-06	0.037415		5.79434e-06	0.152838		7.67455e-07	0.152838		1.96446e-06	0.613208		4.69027e-07	0.613208		6.44509e-06	0.362319		2.19698e-06	0.362319		1.69933e-06	0.1
1.55258e-05	0.491031		2.58965e-06	0.491031		2.24104e-05	0.769231		4.13851e-06	0.769231		9.08828e-06	1.1899		4.12538e-06	1.1899		2.56789e-06	0.024735		4.0734e-06	0.024735		2.37665e-05	0.0272109		6.9601e-06	0.0272109		7.50414e-06	0.320233		8.67557e-07	0.320233		1.96446e-06	0.971698		4.69027e-07	0.971698		6.44509e-06	0.449275		2.19698e-06	0.449275		2.29562e-06	0.0235294
1.55258e-05	0.647982		2.58965e-06	0.647982		7.49635e-06	0.601399		4.13851e-06	0.601399		9.08828e-06	1.14545		4.32647e-06	1.14545		2.56789e-06	0.0441696		4.0734e-06	0.0441696		1.57172e-05	0.0748299		6.42014e-06	0.0748299		7.50414e-06	0.170306		8.67557e-07	0.170306		6.03991e-06	1.04717		2.00243e-06	1.04717		6.44509e-06	0.5		2.19698e-06	0.5		2.29562e-06	0.0117647
1.55258e-05	0.625561		2.58965e-06	0.625561		7.49635e-06	0.412587		8.523e-07	0.412587		9.08828e-06	1.20808		3.137e-06	1.20808		2.56789e-06	0.0353357		4.0734e-06	0.0353357		4.60118e-05	0.0306122		6.29096e-06	0.0306122		1.08989e-05	0.27802		1.42527e-06	0.27802		6.03991e-06	1.49057		2.00243e-06	1.49057		7.79251e-06	0.195652		1.45218e-06	0.195652		2.29562e-06	0.0294118
1.55258e-05	0.403587		2.58965e-06	0.403587		7.49635e-06	0.748252		5.7261e-06	0.748252		9.08828e-06	1.32323		5.6932e-06	1.32323		2.17553e-05	0.040636		6.09727e-06	0.040636		1.57172e-05	0.0340136		5.41878e-06	0.0340136		5.79434e-06	0.167394		7.67455e-07	0.167394		6.03991e-06	0.801887		2.00243e-06	0.801887		7.79251e-06	0.242754		1.45218e-06	0.242754		2.29562e-06	0.0588235
1.55258e-05	0.450673		2.58965e-06	0.450673		7.49635e-06	0.888112		8.523e-07	0.888112		1.74221e-05	1.31313		5.6932e-06	1.31313		1.23744e-05	0.024735		5.93884e-06	0.024735		3.35596e-05	0		5.41878e-06	0		5.79434e-06	0.186317		7.67455e-07	0.186317		1.96446e-06	1.50943		4.69027e-07	1.50943		7.79251e-06	0.271739		1.45218e-06	0.271739		2.29562e-06	0.152941
1.55258e-05	0.295964		2.58965e-06	0.295964		7.49635e-06	1.07692		3.38088e-06	1.07692		2.52782e-05	1.5798		4.32647e-06	1.5798		1.24029e-05	0.0636042		5.93884e-06	0.0636042		1.57172e-05	0.0136054		5.38115e-06	0.0136054		7.50414e-06	0.219796		8.67557e-07	0.219796		2.4981e-05	1.08491		4.69027e-07	1.08491		7.79251e-06	0.344203		1.45218e-06	0.344203		2.29562e-06	0.123529
1.55258e-05	0.302691		2.58965e-06	0.302691		7.49635e-06	0.839161		3.84715e-06	0.839161		2.52782e-05	1.28889		4.32647e-06	1.28889		2.56789e-06	0.0600707		4.0734e-06	0.0600707		1.57172e-05	0		5.38115e-06	0		7.50414e-06	0.25182		8.67557e-07	0.25182		2.4981e-05	0.688679		2.00243e-06	0.688679		2.18305e-05	0.307971		4.44012e-06	0.307971		2.29562e-06	0
1.55258e-05	0.327354		2.58965e-06	0.327354		7.49635e-06	0.685315		9.60828e-07	0.685315		2.52782e-05	0.957576		4.32647e-06	0.957576		2.56789e-06	0.0212014		6.99741e-07	0.0212014		3.37228e-05	0.102041		4.66663e-06	0.102041		5.79434e-06	0.262009		7.67455e-07	0.262009		1.96446e-06	0.698113		4.69027e-07	0.698113		6.44509e-06	0.413043		2.19698e-06	0.413043		2.29562e-06	0
1.03592e-05	0.428251		2.58965e-06	0.428251		1.28381e-05	0.657343		4.90658e-06	0.657343		9.08828e-06	1.25859		5.6932e-06	1.25859		2.56789e-06	0.040636		6.99741e-07	0.040636		3.25004e-05	0.047619		4.66663e-06	0.047619		7.50414e-06	0.291121		8.67557e-07	0.291121		1.96446e-06	1.14151		4.69027e-07	1.14151		8.27938e-06	0.398551		1.45261e-06	0.398551		2.29562e-06	0.0647059
1.03592e-05	0.43722		5.26856e-06	0.43722		7.49635e-06	0.195804		5.68444e-06	0.195804		2.52782e-05	1.23434		5.6932e-06	1.23434		2.56789e-06	0.04947		6.75559e-06	0.04947		1.57172e-05	0.0578231		4.55784e-06	0.0578231		5.79434e-06	0.13246		7.67455e-07	0.13246		1.96446e-06	1.34906		4.69027e-07	1.34906		6.44509e-06	0.318841		2.19698e-06	0.318841		2.29562e-06	0.0235294
1.03592e-05	0.284753		5.26856e-06	0.284753		4.45756e-06	0.825175		8.523e-07	0.825175		1.08504e-05	1.28283		4.32647e-06	1.28283		2.56789e-06	0.04947		6.99741e-07	0.04947		1.57172e-05	0		4.66663e-06	0		5.79434e-06	0.195051		7.67455e-07	0.195051		1.96446e-06	0.792453		4.69027e-07	0.792453		7.79251e-06	0.423913		1.45218e-06	0.423913		2.29562e-06	0.00588235
1.03592e-05	0.334081		2.58965e-06	0.334081		7.49635e-06	0.951049		8.523e-07	0.951049		2.52782e-05	1.14141		4.32647e-06	1.14141		2.56789e-06	0.0547703		6.99741e-07	0.0547703		1.57172e-05	0.0680272		6.23132e-06	0.0680272		7.50414e-06	0.106259		8.67557e-07	0.106259		1.96446e-06	1.0566		4.69027e-07	1.0566		7.79251e-06	0.380435		1.45218e-06	0.380435		2.29562e-06	0.0588235
1.55258e-05	0.302691		2.58965e-06	0.302691		7.49635e-06	0.27972		1.15348e-06	0.27972		2.52782e-05	1.27273		5.6932e-06	1.27273		1.30865e-05	0.0989399		5.4559e-06	0.0989399		3.25004e-05	0.085034		6.42014e-06	0.085034		5.79434e-06	0.131004		7.67455e-07	0.131004		6.03991e-06	0.971698		8.5634e-07	0.971698		7.79251e-06	0.369565		1.45218e-06	0.369565		2.29562e-06	0.0705882
1.03592e-05	0.38565		1.13858e-05	0.38565		2.22064e-05	0.594406		8.523e-07	0.594406		2.52782e-05	1.21414		5.6932e-06	1.21414		1.35015e-05	0.0388693		6.75559e-06	0.0388693		1.57172e-05	0		6.23132e-06	0		5.79434e-06	0.13246		7.67455e-07	0.13246		6.03991e-06	1.29245		2.00243e-06	1.29245		7.79251e-06	0.304348		1.45218e-06	0.304348		2.29562e-06	0.0705882
1.03592e-05	0.253363		5.26856e-06	0.253363		7.49635e-06	0.713287		3.84715e-06	0.713287		2.52782e-05	1.32323		5.6932e-06	1.32323		1.79941e-05	0.0477032		2.7998e-06	0.0477032		3.42698e-05	0.0170068		5.41878e-06	0.0170068		7.50414e-06	0.122271		8.67557e-07	0.122271		2.60626e-06	1.61321		1.84917e-06	1.61321		7.79251e-06	0.416667		1.45218e-06	0.416667		7.26473e-06	0.0529412
1.03592e-05	0.365471		5.26856e-06	0.365471		7.49635e-06	0.314685		8.523e-07	0.314685		2.52782e-05	1.20606		5.6932e-06	1.20606		1.30865e-05	0.0706714		6.99741e-07	0.0706714		1.57172e-05	0.047619		6.23132e-06	0.047619		7.50414e-06	0.187773		8.67557e-07	0.187773		2.60626e-06	1.14151		2.00243e-06	1.14151		7.79251e-06	0.456522		1.45218e-06	0.456522		2.29562e-06	0.0352941
1.03592e-05	0.452915		5.23504e-06	0.452915		2.24104e-05	0.573427		4.13851e-06	0.573427		4.13227e-06	1.14141		5.6932e-06	1.14141		1.35015e-05	0.0848057		6.75559e-06	0.0848057		3.12406e-05	0.037415		5.50893e-06	0.037415		7.50414e-06	0.263464		8.67557e-07	0.263464		2.60626e-06	1		2.00243e-06	1		7.79251e-06	0.394928		1.45218e-06	0.394928		2.29562e-06	0.0117647
1.03592e-05	0.318386		1.13858e-05	0.318386		7.49635e-06	0.34965		5.68444e-06	0.34965		2.52782e-05	1.20808		4.32647e-06	1.20808		1.30865e-05	0.0583039		5.71877e-06	0.0583039		1.57172e-05	0.047619		4.43648e-06	0.047619		7.50414e-06	0.193595		8.67557e-07	0.193595		2.60626e-06	0.792453		2.00243e-06	0.792453		7.79251e-06	0.369565		1.45218e-06	0.369565		2.29562e-06	0.0294118
1.03592e-05	0.399103		5.26856e-06	0.399103		7.49635e-06	0.72028		3.38088e-06	0.72028		2.52782e-05	1.01818		4.32647e-06	1.01818		1.35015e-05	0.0388693		5.71877e-06	0.0388693		1.57172e-05	0.037415		4.43648e-06	0.037415		7.50414e-06	0.157205		8.67557e-07	0.157205		5.20076e-06	1.08491		9.39605e-07	1.08491		7.79251e-06	0.452899		1.45218e-06	0.452899		2.29562e-06	0.00588235
1.03592e-05	0.32287		5.23504e-06	0.32287		1.28381e-05	0.832168		1.28155e-06	0.832168		4.13227e-06	1.47677		5.6932e-06	1.47677		2.56789e-06	0.0600707		6.99741e-07	0.0600707		3.58242e-05	0.0306122		5.99464e-06	0.0306122		7.50414e-06	0.163028		8.67557e-07	0.163028		6.03991e-06	0.735849		2.00243e-06	0.735849		7.79251e-06	0.543478		1.45218e-06	0.543478		2.29562e-06	0.0411765
1.03592e-05	0.394619		1.13858e-05	0.394619		1.28381e-05	1.25175		1.28155e-06	1.25175		4.13227e-06	1.12525		3.137e-06	1.12525		2.56789e-06	0.0176678		6.75559e-06	0.0176678		1.57172e-05	0.0340136		5.38115e-06	0.0340136		7.50414e-06	0.084425		8.67557e-07	0.084425		6.03991e-06	0.811321		2.00243e-06	0.811321		7.79251e-06	0.503623		1.45218e-06	0.503623		2.29562e-06	0
1.03592e-05	0.488789		1.13858e-05	0.488789		1.28381e-05	0.818182		3.84715e-06	0.818182		4.13227e-06	1.01212		3.137e-06	1.01212		1.30865e-05	0.0600707		5.4559e-06	0.0600707		4.04437e-05	0.0612245		7.15187e-06	0.0612245		5.79434e-06	0.160116		7.67455e-07	0.160116		2.60626e-06	1.0566		4.69027e-07	1.0566		7.79251e-06	0.315217		1.45218e-06	0.315217		2.29562e-06	0.0588235
1.03592e-05	0.316143		1.13858e-05	0.316143		1.28381e-05	0.916084		1.28155e-06	0.916084		4.13227e-06	1.18182		3.137e-06	1.18182		1.30865e-05	0.0671378		5.71877e-06	0.0671378		2.56652e-05	0.0340136		4.04706e-06	0.0340136		5.79434e-06	0.161572		7.67455e-07	0.161572		2.60626e-06	0.915094		7.58586e-07	0.915094		7.79251e-06	0.532609		1.45218e-06	0.532609		2.29562e-06	0.0823529
1.03592e-05	0.360987		1.13858e-05	0.360987		1.1242e-05	0.685315		1.28155e-06	0.685315		4.13227e-06	1.3596		3.137e-06	1.3596		1.30865e-05	0.0512367		5.71877e-06	0.0512367		1.57172e-05	0.047619		4.66663e-06	0.047619		5.79434e-06	0.193595		7.67455e-07	0.193595		6.03991e-06	0.707547		2.00243e-06	0.707547		7.79251e-06	0.416667		1.45218e-06	0.416667		2.29562e-06	0.0529412
1.03592e-05	0.273543		1.13858e-05	0.273543		1.70743e-05	0.524476		1.15348e-06	0.524476		4.13227e-06	1.08283		4.83902e-06	1.08283		1.30865e-05	0.0795053		4.97779e-06	0.0795053		1.57172e-05	0.0136054		4.1131e-06	0.0136054		5.79434e-06	0.101892		7.67455e-07	0.101892		2.60626e-06	0.783019		8.5634e-07	0.783019		7.79251e-06	0.391304		1.45218e-06	0.391304		2.29562e-06	0.123529
1.03592e-05	0.506726		1.13858e-05	0.506726		1.28381e-05	0.482517		4.64578e-06	0.482517		4.13227e-06	1.07071		3.137e-06	1.07071		1.30865e-05	0.123675		6.39302e-06	0.123675		3.12406e-05	0.0272109		5.71862e-06	0.0272109		5.79434e-06	0.147016		7.67455e-07	0.147016		2.60626e-06	0.839623		9.39605e-07	0.839623		7.79251e-06	0.365942		1.45218e-06	0.365942		6.15714e-06	0.0941176
1.03592e-05	0.329596		4.52885e-06	0.329596		1.28381e-05	0.895105		5.21496e-06	0.895105		4.13227e-06	1.06465		3.137e-06	1.06465		1.30865e-05	0.0689046		4.33699e-06	0.0689046		6.02389e-05	0.0170068		5.71862e-06	0.0170068		5.79434e-06	0.152838		7.67455e-07	0.152838		5.20076e-06	1.59434		9.39605e-07	1.59434		7.79251e-06	0.362319		1.45218e-06	0.362319		2.29562e-06	0.0529412
1.03592e-05	0.275785		4.52885e-06	0.275785		7.49635e-06	0.405594		1.28155e-06	0.405594		4.13227e-06	1.18788		3.137e-06	1.18788		1.30865e-05	0.0371025		6.39302e-06	0.0371025		2.79963e-05	0.0680272		4.1131e-06	0.0680272		5.79434e-06	0.139738		7.67455e-07	0.139738		8.94993e-05	1.80189		8.5634e-07	1.80189		7.79251e-06	0.264493		1.45218e-06	0.264493		2.29562e-06	0.0470588
1.03592e-05	0.242152		5.26856e-06	0.242152		3.18953e-05	0.524476		8.523e-07	0.524476		4.13227e-06	1.18384		4.32647e-06	1.18384		2.56789e-06	0.100707		4.97779e-06	0.100707		3.0874e-05	0		5.70065e-06	0		5.79434e-06	0.152838		7.67455e-07	0.152838		2.60626e-06	1.10377		8.5634e-07	1.10377		6.44509e-06	0.387681		2.19698e-06	0.387681		6.15714e-06	0.0764706
1.03592e-05	0.307175		4.52885e-06	0.307175		1.1242e-05	0.678322		8.523e-07	0.678322		4.13227e-06	1.17778		4.32647e-06	1.17778		1.30865e-05	0.100707		4.33699e-06	0.100707		3.0874e-05	0.0884354		5.70065e-06	0.0884354		5.79434e-06	0.152838		7.67455e-07	0.152838		2.60626e-06	1.31132		7.51078e-07	1.31132		6.44509e-06	0.336957		2.19698e-06	0.336957		1.15724e-05	0.0705882
1.03592e-05	0.242152		5.23504e-06	0.242152		7.49635e-06	0.412587		3.84715e-06	0.412587		4.13227e-06	1.08485		3.137e-06	1.08485		1.35015e-05	0.0159011		4.33699e-06	0.0159011		3.0874e-05	0.0408163		5.70065e-06	0.0408163		5.79434e-06	0.25182		7.67455e-07	0.25182		2.60626e-06	1.04717		8.5634e-07	1.04717		6.44509e-06	0.376812		8.13837e-06	0.376812		6.15714e-06	0.0117647
1.03592e-05	0.300448		5.26856e-06	0.300448		1.28381e-05	0.678322		3.84715e-06	0.678322		4.13227e-06	1.00606		3.137e-06	1.00606		2.56789e-06	0.0300353		6.99741e-07	0.0300353		3.0874e-05	0.0578231		5.70065e-06	0.0578231		5.79434e-06	0.206696		7.67455e-07	0.206696		2.61655e-06	1.24528		8.5634e-07	1.24528		7.79251e-06	0.318841		1.45218e-06	0.318841		2.29562e-06	0
1.03592e-05	0.266816		9.13944e-06	0.266816		1.1242e-05	0.272727		3.84715e-06	0.272727		4.13227e-06	1.06061		3.137e-06	1.06061		9.38133e-06	0.0229682		6.99741e-07	0.0229682		3.0874e-05	0.0238095		5.99464e-06	0.0238095		5.79434e-06	0.259098		7.67455e-07	0.259098		2.60626e-06	1.15094		8.5634e-07	1.15094		5.66377e-06	0.460145		8.72568e-07	0.460145		6.15714e-06	0.0294118
1.03592e-05	0.264574		5.26856e-06	0.264574		3.03121e-05	0.251748		3.84715e-06	0.251748		4.13227e-06	1.01414		3.137e-06	1.01414		9.38133e-06	0.0282686		2.7998e-06	0.0282686		2.37665e-05	0.119048		8.2294e-06	0.119048		5.79434e-06	0.199418		7.67455e-07	0.199418		2.60626e-06	1.32075		8.5634e-07	1.32075		7.79251e-06	0.23913		8.13837e-06	0.23913		4.41301e-06	0.123529
1.87656e-05	0.273543		9.31206e-06	0.273543		1.28381e-05	0.685315		3.84715e-06	0.685315		4.13227e-06	1.15354		3.137e-06	1.15354		1.48713e-05	0.04947		2.7998e-06	0.04947		3.74708e-05	0		4.43648e-06	0		5.79434e-06	0.19214		7.67455e-07	0.19214		2.60626e-06	1.33962		2.00243e-06	1.33962		6.44509e-06	0.144928		1.37372e-05	0.144928		2.29562e-06	0.0411765
1.03592e-05	0.233184		4.52885e-06	0.233184		1.28381e-05	0.685315		3.84715e-06	0.685315		4.13227e-06	0.975758		3.137e-06	0.975758		1.24029e-05	0.0830389		7.12626e-06	0.0830389		4.4409e-05	0.0102041		5.9217e-06	0.0102041		5.79434e-06	0.179039		7.67455e-07	0.179039		2.60626e-06	0.849057		8.5634e-07	0.849057		5.66377e-06	0.297101		1.37372e-05	0.297101		2.29562e-06	0.0117647
1.03592e-05	0.179372		4.52885e-06	0.179372		1.1242e-05	0.300699		3.84715e-06	0.300699		4.13227e-06	0.937374		3.137e-06	0.937374		2.56789e-06	0.121908		6.99741e-07	0.121908		4.4409e-05	0		6.9601e-06	0		5.79434e-06	0.219796		7.67455e-07	0.219796		2.60626e-06	1.49057		8.5634e-07	1.49057		7.79251e-06	0.289855		1.37372e-05	0.289855		1.69933e-06	0.123529
1.03592e-05	0.233184		3.15369e-06	0.233184		2.24104e-05	0.615385		3.84715e-06	0.615385		4.13227e-06	1.14545		3.137e-06	1.14545		2.56789e-06	0.109541		6.99741e-07	0.109541		4.4409e-05	0.0510204		6.9601e-06	0.0510204		5.79434e-06	0.180495		7.67455e-07	0.180495		1.96446e-06	1.27358		4.69027e-07	1.27358		7.79251e-06	0.373188		1.45218e-06	0.373188		1.69933e-06	0.0470588
1.03592e-05	0.325112		5.23504e-06	0.325112		2.39001e-05	0.440559		3.84715e-06	0.440559		4.13227e-06	1.0202		4.83902e-06	1.0202		2.56789e-06	0.0848057		4.33699e-06	0.0848057		2.53804e-05	0.0204082		6.9601e-06	0.0204082		5.79434e-06	0.13246		7.67455e-07	0.13246		6.03991e-06	1.49057		8.5634e-07	1.49057		5.66377e-06	0.394928		1.45218e-06	0.394928		2.29562e-06	0.152941
1.03592e-05	0.358744		1.13858e-05	0.358744		2.24104e-05	0.461538		3.20931e-06	0.461538		4.13227e-06	0.917172		4.32647e-06	0.917172		2.56789e-06	0.128975		4.33699e-06	0.128975		3.79622e-05	0.0612245		6.23132e-06	0.0612245		5.79434e-06	0.292576		7.67455e-07	0.292576		6.03991e-06	0.801887		7.51078e-07	0.801887		7.79251e-06	0.163043		1.37372e-05	0.163043		2.29562e-06	0.0588235
1.03592e-05	0.172646		1.01017e-05	0.172646		2.24104e-05	1.11189		3.20931e-06	1.11189		4.13227e-06	0.937374		3.137e-06	0.937374		1.64541e-05	0.0300353		4.78669e-06	0.0300353		3.42698e-05	0.0782313		6.45032e-06	0.0782313		5.79434e-06	0.183406		7.67455e-07	0.183406		6.03991e-06	1.42453		2.00243e-06	1.42453		7.79251e-06	0.304348		1.45218e-06	0.304348		2.29562e-06	0.0588235
1.03592e-05	0.147982		1.01017e-05	0.147982		2.24104e-05	0.538462		3.20931e-06	0.538462		4.13227e-06	0.864646		3.137e-06	0.864646		1.24029e-05	0.0689046		6.99741e-07	0.0689046		3.25004e-05	0.047619		6.9601e-06	0.047619		5.79434e-06	0.196507		7.67455e-07	0.196507		6.03991e-06	1.41509		2.00243e-06	1.41509		7.79251e-06	0.188406		1.45218e-06	0.188406		2.29562e-06	0.0176471
1.03592e-05	0.340807		4.52885e-06	0.340807		7.49635e-06	0.811189		8.523e-07	0.811189		4.13227e-06	0.949495		4.83902e-06	0.949495		2.56789e-06	0.0212014		6.99741e-07	0.0212014		3.76787e-05	0.0204082		6.23132e-06	0.0204082		5.79434e-06	0.276565		7.67455e-07	0.276565		6.03991e-06	1.40566		2.00243e-06	1.40566		5.66377e-06	0.452899		8.72568e-07	0.452899		2.29562e-06	0.0647059
1.03592e-05	0.264574		4.52885e-06	0.264574		1.1242e-05	0.846154		3.84715e-06	0.846154		4.13227e-06	1.08687		3.137e-06	1.08687		2.17553e-05	0.0159011		7.12626e-06	0.0159011		1.33525e-05	0.0306122		5.41878e-06	0.0306122		5.79434e-06	0.243086		7.67455e-07	0.243086		6.37482e-05	1.65094		9.39605e-07	1.65094		5.66377e-06	0.275362		1.5955e-06	0.275362		2.29562e-06	0.0235294
1.87656e-05	0.26009		3.15369e-06	0.26009		2.24104e-05	0.734266		3.84715e-06	0.734266		4.13227e-06	0.981818		3.137e-06	0.981818		2.17553e-05	0.00530035		6.99741e-07	0.00530035		1.57172e-05	0.0340136		5.38115e-06	0.0340136		5.79434e-06	0.154294		7.67455e-07	0.154294		2.60626e-06	1.19811		9.39605e-07	1.19811		5.66377e-06	0.315217		1.45218e-06	0.315217		2.29562e-06	0.0588235
1.87656e-05	0.23991		3.15369e-06	0.23991		1.1242e-05	0.853147		2.35166e-06	0.853147		4.13227e-06	0.711111		3.137e-06	0.711111		1.48713e-05	0.0194346		6.99741e-07	0.0194346		1.57172e-05	0.0204082		6.93936e-06	0.0204082		5.79434e-06	0.213974		7.67455e-07	0.213974		1.32413e-05	1.32075		4.69e-06	1.32075		6.44509e-06	0.315217		2.19698e-06	0.315217		2.29562e-06	0
1.44951e-05	0.311659		3.15369e-06	0.311659		2.24104e-05	0.657343		4.13851e-06	0.657343		4.13227e-06	1.02828		4.32647e-06	1.02828		2.56789e-06	0.065371		6.99741e-07	0.065371		1.57172e-05	0.00680272		5.38115e-06	0.00680272		5.79434e-06	0.154294		7.67455e-07	0.154294		1.08358e-05	0.924528		2.00243e-06	0.924528		5.66377e-06	0.195652		1.5955e-06	0.195652		2.29562e-06	0.0352941
1.03592e-05	0.217489		3.15369e-06	0.217489		2.24104e-05	0.692308		4.13851e-06	0.692308		4.13227e-06	0.884848		3.137e-06	0.884848		2.56789e-06	0.0777385		6.99741e-07	0.0777385		1.57172e-05	0.047619		5.38115e-06	0.047619		7.50414e-06	0.227074		8.67557e-07	0.227074		2.60626e-06	1.75472		9.39605e-07	1.75472		5.66377e-06	0.293478		5.30873e-06	0.293478		1.69933e-06	0.0352941
1.87656e-05	0.302691		4.52885e-06	0.302691		2.24104e-05	0.664336		3.84715e-06	0.664336		4.13227e-06	0.854545		4.32647e-06	0.854545		2.56789e-06	0.120141		4.0734e-06	0.120141		1.57172e-05	0		5.99464e-06	0		7.50414e-06	0.177584		8.67557e-07	0.177584		5.20076e-06	1.39623		9.39605e-07	1.39623		7.79251e-06	0.373188		1.45218e-06	0.373188		2.29562e-06	0
1.03592e-05	0.215247		3.15369e-06	0.215247		1.70743e-05	0.769231		3.84715e-06	0.769231		4.13227e-06	0.933333		3.137e-06	0.933333		2.56789e-06	0.162544		4.0734e-06	0.162544		1.57172e-05	0.0102041		6.11148e-06	0.0102041		7.50414e-06	0.219796		8.67557e-07	0.219796		1.08358e-05	1.28302		1.83031e-06	1.28302		5.66377e-06	0.463768		8.13837e-06	0.463768		1.69933e-06	0.00588235
1.44951e-05	0.383408		3.15369e-06	0.383408		2.24104e-05	0.629371		3.84715e-06	0.629371		4.13227e-06	1.00808		3.137e-06	1.00808		2.56789e-06	0.204947		6.99741e-07	0.204947		1.57172e-05	0.0238095		6.45032e-06	0.0238095		5.79434e-06	0.179039		7.67455e-07	0.179039		1.08358e-05	1.84906		1.83031e-06	1.84906		6.44509e-06	0.228261		2.19698e-06	0.228261		2.29562e-06	0.0294118
1.44951e-05	0.195067		3.15369e-06	0.195067		1.70743e-05	0.503497		3.84715e-06	0.503497		4.13227e-06	1.0101		3.137e-06	1.0101		2.56789e-06	0.0795053		4.0734e-06	0.0795053		2.37665e-05	0		6.45032e-06	0		7.50414e-06	0.203785		8.67557e-07	0.203785		5.20076e-06	0.820755		9.39605e-07	0.820755		5.66377e-06	0.115942		8.72568e-07	0.115942		1.69933e-06	0.0352941
1.44951e-05	0.215247		3.15369e-06	0.215247		1.55088e-05	0.664336		3.84715e-06	0.664336		4.13227e-06	0.935354		3.137e-06	0.935354		2.56789e-06	0.0918728		4.0734e-06	0.0918728		1.57172e-05	0.0544218		6.9601e-06	0.0544218		7.50414e-06	0.244541		8.67557e-07	0.244541		1.08358e-05	1.49057		1.83031e-06	1.49057		7.79251e-06	0.253623		1.45218e-06	0.253623		2.23116e-06	0.0294118
1.44951e-05	0.255605		3.15369e-06	0.255605		1.28381e-05	0.615385		3.84715e-06	0.615385		4.13227e-06	1.05657		4.32647e-06	1.05657		2.56789e-06	0.0477032		6.99741e-07	0.0477032		2.37665e-05	0.0306122		6.23132e-06	0.0306122		7.50414e-06	0.240175		8.67557e-07	0.240175		5.20076e-06	1.67925		9.39605e-07	1.67925		5.66377e-06	0.387681		8.72568e-07	0.387681		1.69933e-06	0.0529412
1.44951e-05	0.262332		3.15369e-06	0.262332		2.24104e-05	0.307692		3.84715e-06	0.307692		4.13227e-06	0.99798		3.137e-06	0.99798		2.56789e-06	0.00883392		4.0734e-06	0.00883392		3.63614e-05	0.0204082		8.2294e-06	0.0204082		5.79434e-06	0.22853		7.67455e-07	0.22853		5.20076e-06	1.48113		9.39605e-07	1.48113		5.66377e-06	0.460145		1.5955e-06	0.460145		1.69933e-06	0.0411765
1.03592e-05	0.230942		1.13858e-05	0.230942		1.28381e-05	0.923077		4.43086e-06	0.923077		4.13227e-06	0.90303		8.02192e-06	0.90303		2.56789e-06	0.0159011		6.99741e-07	0.0159011		1.57172e-05	0.0340136		6.23132e-06	0.0340136		7.50414e-06	0.253275		8.67557e-07	0.253275		5.20076e-06	1.82075		9.39605e-07	1.82075		5.66377e-06	0.416667		8.72568e-07	0.416667		1.69933e-06	0
1.03592e-05	0.316143		3.15369e-06	0.316143		1.28381e-05	0.545455		3.84715e-06	0.545455		4.13227e-06	1.30101		3.137e-06	1.30101		2.56789e-06	0.0335689		6.99741e-07	0.0335689		1.57172e-05	0		7.11333e-06	0		7.50414e-06	0.250364		8.67557e-07	0.250364		1.08358e-05	1		9.39605e-07	1		5.66377e-06	0.264493		9.02032e-07	0.264493		1.69933e-06	0.0117647
1.03592e-05	0.392377		3.15369e-06	0.392377		2.39001e-05	0.818182		3.84715e-06	0.818182		4.13227e-06	0.99596		3.137e-06	0.99596		2.56789e-06	0.065371		6.75559e-06	0.065371		1.57172e-05	0.0272109		5.38115e-06	0.0272109		7.50414e-06	0.224163		8.67557e-07	0.224163		5.20076e-06	1.37736		9.39605e-07	1.37736		5.66377e-06	0.644928		8.72568e-07	0.644928		2.29562e-06	0.0176471
1.03592e-05	0.219731		3.15369e-06	0.219731		2.39001e-05	0.594406		4.32859e-06	0.594406		4.13227e-06	1.00202		3.137e-06	1.00202		2.56789e-06	0.0689046		4.0734e-06	0.0689046		1.57172e-05	0.0442177		5.38115e-06	0.0442177		7.50414e-06	0.215429		8.67557e-07	0.215429		5.20076e-06	1.38679		9.39605e-07	1.38679		5.66377e-06	0.735507		8.72568e-07	0.735507		1.69933e-06	0.0294118
1.03592e-05	0.150224		3.15369e-06	0.150224		2.39001e-05	0.545455		3.84715e-06	0.545455		4.13227e-06	0.783838		3.137e-06	0.783838		2.56789e-06	0.130742		4.5514e-06	0.130742		1.57172e-05	0.0442177		6.11148e-06	0.0442177		7.50414e-06	0.244541		8.67557e-07	0.244541		5.20076e-06	1		9.39605e-07	1		5.66377e-06	0.855072		8.72568e-07	0.855072		1.69933e-06	0.0411765
1.44951e-05	0.103139		3.15369e-06	0.103139		1.70743e-05	0.699301		3.84715e-06	0.699301		4.13227e-06	0.852525		3.137e-06	0.852525		2.17553e-05	0.0724382		6.75559e-06	0.0724382		1.57172e-05	0.0272109		5.95334e-06	0.0272109		7.50414e-06	0.211063		8.67557e-07	0.211063		5.20076e-06	0.962264		9.39605e-07	0.962264		5.66377e-06	0.597826		8.72568e-07	0.597826		1.69933e-06	0.111765
1.44951e-05	0.221973		3.15369e-06	0.221973		2.39001e-05	0.629371		3.84715e-06	0.629371		4.13227e-06	0.917172		3.137e-06	0.917172		2.56789e-06	0.0141343		6.99741e-07	0.0141343		1.57172e-05	0.0408163		4.55784e-06	0.0408163		7.50414e-06	0.0902475		8.67557e-07	0.0902475		5.20076e-06	1.87736		9.39605e-07	1.87736		5.66377e-06	0.452899		8.72568e-07	0.452899		1.69933e-06	0.0823529
1.03592e-05	0.17713		3.15369e-06	0.17713		2.24104e-05	0.79021		3.84715e-06	0.79021		4.13227e-06	0.905051		3.137e-06	0.905051		2.56789e-06	0.0212014		4.5514e-06	0.0212014		1.57172e-05	0.0170068		5.38115e-06	0.0170068		7.50414e-06	0.244541		8.67557e-07	0.244541		5.20076e-06	2.4717		9.39605e-07	2.4717		5.66377e-06	0.34058		8.72568e-07	0.34058		1.69933e-06	0.0294118
1.03592e-05	0.141256		3.15369e-06	0.141256		2.39001e-05	0.342657		3.84715e-06	0.342657		4.13227e-06	0.977778		3.137e-06	0.977778		2.56789e-06	0.0759717		4.97779e-06	0.0759717		4.32179e-05	0.0238095		4.66663e-06	0.0238095		7.50414e-06	0.22853		8.67557e-07	0.22853		1.08358e-05	2.15094		4.69e-06	2.15094		5.66377e-06	0.297101		2.19698e-06	0.297101		1.69933e-06	0.0705882
1.03592e-05	0.190583		3.15369e-06	0.190583		2.39001e-05	0.391608		3.84715e-06	0.391608		4.13227e-06	0.961616		3.137e-06	0.961616		2.56789e-06	0.167845		6.99741e-07	0.167845		4.4409e-05	0.108844		5.38115e-06	0.108844		7.50414e-06	0.227074		8.67557e-07	0.227074		5.20076e-06	2.11321		9.39605e-07	2.11321		5.66377e-06	0.26087		1.5955e-06	0.26087		1.69933e-06	0.0352941
1.55258e-05	0.163677		2.58965e-06	0.163677		1.1242e-05	0.412587		3.84715e-06	0.412587		4.13227e-06	0.989899		3.137e-06	0.989899		2.56789e-06	0.0388693		6.99741e-07	0.0388693		1.57172e-05	0.0136054		5.95334e-06	0.0136054		7.50414e-06	0.218341		8.67557e-07	0.218341		1.32413e-05	2.70755		4.69e-06	2.70755		5.66377e-06	0.275362		1.37372e-05	0.275362		1.69933e-06	0.0588235
1.87656e-05	0.118834		3.4125e-06	0.118834		2.39001e-05	0.398601		3.84715e-06	0.398601		4.13227e-06	0.921212		5.6932e-06	0.921212		2.56789e-06	0.0618375		6.39302e-06	0.0618375		2.53804e-05	0		4.55784e-06	0		7.50414e-06	0.139738		8.67557e-07	0.139738		1.08358e-05	2.4434		4.69e-06	2.4434		5.66377e-06	0.336957		1.37372e-05	0.336957		1.69933e-06	0.0705882
1.44951e-05	0.264574		3.15369e-06	0.264574		2.24104e-05	0.230769		3.84715e-06	0.230769		4.13227e-06	1.08485		3.137e-06	1.08485		1.24029e-05	0.065371		5.93884e-06	0.065371		1.57172e-05	0.0714286		6.93936e-06	0.0714286		7.50414e-06	0.225619		8.67557e-07	0.225619		5.20076e-06	3.21698		9.39605e-07	3.21698		5.66377e-06	0.431159		8.72568e-07	0.431159		1.69933e-06	0.0764706
1.03592e-05	0.201794		1.06445e-05	0.201794		1.1242e-05	0.244755		3.84715e-06	0.244755		4.13227e-06	0.816162		3.137e-06	0.816162		2.56789e-06	0.065371		4.97779e-06	0.065371		1.57172e-05	0.0306122		5.95334e-06	0.0306122		5.79434e-06	0.218341		7.67455e-07	0.218341		5.20076e-06	2.26415		9.39605e-07	2.26415		5.66377e-06	0.264493		9.02032e-07	0.264493		1.69933e-06	0.0470588
7.26007e-06	0.237668		9.31206e-06	0.237668		1.1242e-05	0.244755		3.84715e-06	0.244755		4.13227e-06	0.989899		3.137e-06	0.989899		2.56789e-06	0.0371025		4.97779e-06	0.0371025		1.57172e-05	0.0136054		4.55784e-06	0.0136054		5.79434e-06	0.148472		7.67455e-07	0.148472		5.20076e-06	1.87736		9.39605e-07	1.87736		1.80218e-05	0.721014		4.09276e-06	0.721014		1.69933e-06	0.117647
1.87656e-05	0.123318		3.4125e-06	0.123318		1.70743e-05	0.335664		3.84715e-06	0.335664		4.13227e-06	1.24444		3.137e-06	1.24444		2.56789e-06	0.0123675		4.97779e-06	0.0123675		2.8263e-05	0		4.55784e-06	0		5.79434e-06	0.225619		7.67455e-07	0.225619		1.761e-05	1.41509		3.49823e-06	1.41509		5.66377e-06	0.67029		9.02032e-07	0.67029		1.69933e-06	0.0352941
7.26007e-06	0.170404		3.4125e-06	0.170404		2.39001e-05	0.244755		3.84715e-06	0.244755		4.13227e-06	0.957576		3.137e-06	0.957576		1.24029e-05	0.0459364		4.55183e-06	0.0459364		1.57172e-05	0.047619		4.55784e-06	0.047619		7.50414e-06	0.179039		8.67557e-07	0.179039		1.761e-05	1.84906		3.49823e-06	1.84906		8.91071e-06	0.481884		1.5955e-06	0.481884		1.69933e-06	0.0352941
7.26007e-06	0.298206		9.31206e-06	0.298206		1.1242e-05	0.34965		3.84715e-06	0.34965		4.13227e-06	1.12929		5.6932e-06	1.12929		2.56789e-06	0.00883392		4.33699e-06	0.00883392		2.53804e-05	0.0748299		6.9601e-06	0.0748299		7.50414e-06	0.133916		8.67557e-07	0.133916		6.37482e-05	2.42453		3.49823e-06	2.42453		5.66377e-06	0.655797		1.5955e-06	0.655797		1.69933e-06	0.0823529
1.03592e-05	0.190583		9.31206e-06	0.190583		2.39001e-05	0.433566		3.84715e-06	0.433566		4.13227e-06	0.947475		3.137e-06	0.947475		1.24029e-05	0.00706714		4.33699e-06	0.00706714		3.24473e-05	0.0714286		5.38115e-06	0.0714286		7.50414e-06	0.186317		8.67557e-07	0.186317		1.08358e-05	2.4717		1.83031e-06	2.4717		5.66377e-06	0.572464		1.5955e-06	0.572464		1.69933e-06	0.0764706
1.55258e-05	0.226457		3.89994e-06	0.226457		2.84824e-05	0.517483		3.84715e-06	0.517483		4.13227e-06	0.953535		3.137e-06	0.953535		9.38133e-06	0.0194346		2.7998e-06	0.0194346		1.57172e-05	0.0510204		5.38115e-06	0.0510204		7.50414e-06	0.141194		8.67557e-07	0.141194		1.761e-05	1.9717		1.83031e-06	1.9717		5.66377e-06	0.268116		1.5955e-06	0.268116		1.69933e-06	0.135294
1.55258e-05	0.461883		3.89994e-06	0.461883		2.39001e-05	0.167832		3.84715e-06	0.167832		4.13227e-06	0.888889		4.83902e-06	0.888889		1.24029e-05	0.0300353		4.55183e-06	0.0300353		4.32179e-05	0		6.23132e-06	0		7.50414e-06	0.263464		8.67557e-07	0.263464		1.761e-05	2.09434		1.83031e-06	2.09434		5.66377e-06	0.699275		1.5955e-06	0.699275		1.69933e-06	0.0294118
1.55258e-05	0.313901		6.97552e-06	0.313901		2.24104e-05	0.517483		3.84715e-06	0.517483		4.13227e-06	0.939394		4.83902e-06	0.939394		1.24029e-05	0.0229682		4.55183e-06	0.0229682		1.57172e-05	0.085034		8.79889e-06	0.085034		7.50414e-06	0.158661		8.67557e-07	0.158661		1.761e-05	2.19811		1.83031e-06	2.19811		6.44509e-06	0.5		2.19698e-06	0.5		1.69933e-06	0.217647
1.44951e-05	0.307175		3.15369e-06	0.307175		1.1242e-05	0.251748		3.84715e-06	0.251748		4.13227e-06	1.00808		4.83902e-06	1.00808		1.24029e-05	0.00530035		4.55183e-06	0.00530035		2.8263e-05	0		4.55784e-06	0		5.79434e-06	0.184862		7.67455e-07	0.184862		1.761e-05	2.53774		1.83031e-06	2.53774		5.66377e-06	0.681159		2.19698e-06	0.681159		1.69933e-06	0.0294118
1.55258e-05	0.313901		6.97552e-06	0.313901		2.39001e-05	0.447552		3.84715e-06	0.447552		4.13227e-06	1.03838		4.83902e-06	1.03838		1.24029e-05	0.0671378		4.33699e-06	0.0671378		1.57172e-05	0.047619		5.91253e-06	0.047619		7.50414e-06	0.248908		8.67557e-07	0.248908		5.20076e-06	1.90566		9.39605e-07	1.90566		5.66377e-06	0.634058		1.5955e-06	0.634058		1.69933e-06	0.0352941
1.03592e-05	0.293722		2.06834e-05	0.293722		2.84824e-05	0.377622		3.84715e-06	0.377622		4.13227e-06	0.820202		4.83902e-06	0.820202		1.23744e-05	0.0141343		4.33699e-06	0.0141343		4.32179e-05	0.085034		4.55784e-06	0.085034		5.79434e-06	0.117904		7.67455e-07	0.117904		1.761e-05	1.79245		9.39605e-07	1.79245		5.66377e-06	0.242754		1.45218e-06	0.242754		1.69933e-06	0.0588235
1.55258e-05	0.257848		6.97552e-06	0.257848		1.70743e-05	0.146853		3.84715e-06	0.146853		9.08828e-06	0.963636		4.32647e-06	0.963636		1.24029e-05	0.0318021		4.33699e-06	0.0318021		2.8263e-05	0.122449		4.66663e-06	0.122449		7.50414e-06	0.149927		8.67557e-07	0.149927		1.761e-05	1.29245		1.83031e-06	1.29245		5.66377e-06	0.202899		1.5955e-06	0.202899		1.69933e-06	0.0117647
1.55258e-05	0.233184		1.48695e-05	0.233184		3.39522e-05	0.468531		3.84715e-06	0.468531		1.74221e-05	1.02626		4.83902e-06	1.02626		1.24029e-05	0.0212014		4.55183e-06	0.0212014		4.01857e-05	0.0306122		5.99464e-06	0.0306122		7.50414e-06	0.237263		8.67557e-07	0.237263		1.08358e-05	2.22642		1.83031e-06	2.22642		5.66377e-06	0.192029		1.5955e-06	0.192029		1.69933e-06	0.0588235
1.55258e-05	0.383408		1.3728e-05	0.383408		2.39001e-05	0.461538		3.84715e-06	0.461538		9.08828e-06	1.08687		4.32647e-06	1.08687		1.24029e-05	0.00530035		4.33699e-06	0.00530035		3.42698e-05	0.0272109		5.72537e-06	0.0272109		7.50414e-06	0.238719		8.67557e-07	0.238719		1.761e-05	1.85849		9.39605e-07	1.85849		5.66377e-06	0.253623		1.5955e-06	0.253623		1.69933e-06	0.1
1.55258e-05	0.269058		3.89994e-06	0.269058		2.39001e-05	0.937063		3.84715e-06	0.937063		4.13227e-06	1.00606		5.6932e-06	1.00606		1.24029e-05	0.0194346		4.55183e-06	0.0194346		1.57172e-05	0.0782313		7.61751e-06	0.0782313		5.79434e-06	0.222707		7.67455e-07	0.222707		1.761e-05	2.11321		3.49823e-06	2.11321		5.66377e-06	0.336957		8.72568e-07	0.336957		1.69933e-06	0.0411765
7.26007e-06	0.360987		3.89994e-06	0.360987		7.49635e-06	0.587413		3.84715e-06	0.587413		1.74221e-05	0.983838		5.6932e-06	0.983838		1.24029e-05	0.0282686		5.92498e-06	0.0282686		1.57172e-05	0.0646259		5.38115e-06	0.0646259		7.50414e-06	0.187773		8.67557e-07	0.187773		5.20076e-06	1.46226		3.49823e-06	1.46226		8.91071e-06	0.365942		8.72568e-07	0.365942		1.69933e-06	0.0352941
7.26007e-06	0.266816		1.3728e-05	0.266816		2.39001e-05	0.356643		3.84715e-06	0.356643		3.57787e-05	1.01818		4.83902e-06	1.01818		1.24029e-05	0.0318021		4.55183e-06	0.0318021		1.57172e-05	0.0408163		5.72537e-06	0.0408163		7.50414e-06	0.184862		8.67557e-07	0.184862		5.20076e-06	2.56604		9.39605e-07	2.56604		8.91071e-06	0.23913		8.72568e-07	0.23913		1.69933e-06	0.0529412
7.26007e-06	0.26009		6.97552e-06	0.26009		2.39001e-05	0.664336		3.84715e-06	0.664336		1.74221e-05	0.913131		4.83902e-06	0.913131		1.24029e-05	0.0212014		4.55183e-06	0.0212014		1.57172e-05	0.0272109		5.72537e-06	0.0272109		5.79434e-06	0.190684		7.67455e-07	0.190684		5.20076e-06	2.66038		1.83031e-06	2.66038		5.66377e-06	0.304348		9.02032e-07	0.304348		1.69933e-06	0.0529412
7.26007e-06	0.154709		3.4125e-06	0.154709		1.1242e-05	0.454545		3.84715e-06	0.454545		1.74221e-05	1.04646		4.83902e-06	1.04646		1.24029e-05	0.0671378		4.55183e-06	0.0671378		1.57172e-05	0.0136054		5.72537e-06	0.0136054		5.79434e-06	0.270742		7.67455e-07	0.270742		1.08358e-05	2.42453		1.83031e-06	2.42453		8.91071e-06	0.23913		5.03188e-06	0.23913		1.69933e-06	0.164706
7.26007e-06	0.282511		3.4125e-06	0.282511		2.86989e-05	0.321678		3.84715e-06	0.321678		1.74221e-05	0.963636		4.83902e-06	0.963636		1.24029e-05	0.040636		4.55183e-06	0.040636		2.87848e-05	0.0578231		5.36928e-06	0.0578231		5.79434e-06	0.307132		7.67455e-07	0.307132		1.08358e-05	1.89623		1.83031e-06	1.89623		8.91071e-06	0.307971		5.03188e-06	0.307971		1.69933e-06	0.0529412
7.26007e-06	0.186099		3.4125e-06	0.186099		3.7842e-05	0.27972		3.84715e-06	0.27972		1.74221e-05	1.12929		4.83902e-06	1.12929		1.21782e-05	0.0424028		4.52071e-06	0.0424028		1.57172e-05	0.0782313		5.72537e-06	0.0782313		5.79434e-06	0.266376		7.67455e-07	0.266376		5.20076e-06	2.31132		9.39605e-07	2.31132		6.44509e-06	0.351449		5.03188e-06	0.351449		1.69933e-06	0.0176471
7.26007e-06	0.23991		3.4125e-06	0.23991		2.39001e-05	0.391608		3.84715e-06	0.391608		1.74221e-05	1.06061		4.83902e-06	1.06061		1.44732e-05	0.0512367		4.52071e-06	0.0512367		1.57172e-05	0.0986395		5.72537e-06	0.0986395		5.79434e-06	0.334789		7.67455e-07	0.334789		5.20076e-06	2.64151		1.83031e-06	2.64151		8.91071e-06	0.474638		1.5955e-06	0.474638		1.69933e-06	0.0352941
7.26007e-06	0.257848		3.4125e-06	0.257848		3.7842e-05	0.447552		3.84715e-06	0.447552		1.74221e-05	1.21414		4.83902e-06	1.21414		1.21782e-05	0.0830389		4.52071e-06	0.0830389		3.21868e-05	0.0408163		5.75157e-06	0.0408163		5.79434e-06	0.24163		7.67455e-07	0.24163		1.08358e-05	1.93396		1.83031e-06	1.93396		8.91071e-06	0.318841		5.03188e-06	0.318841		3.77497e-06	0
7.26007e-06	0.334081		9.31206e-06	0.334081		2.39001e-05	0.503497		3.84715e-06	0.503497		1.74221e-05	1.19596		4.83902e-06	1.19596		1.24029e-05	0.0300353		5.48781e-06	0.0300353		1.57172e-05	0.0170068		6.23132e-06	0.0170068		5.79434e-06	0.247453		7.67455e-07	0.247453		5.20076e-06	2.01887		9.39605e-07	2.01887		8.91071e-06	0.358696		1.5955e-06	0.358696		1.336e-06	0.0470588
7.26007e-06	0.206278		3.4125e-06	0.206278		3.7842e-05	0.531469		3.84715e-06	0.531469		1.74221e-05	0.818182		4.83902e-06	0.818182		1.24029e-05	0.0176678		5.48781e-06	0.0176678		1.57172e-05	0.0408163		5.38115e-06	0.0408163		5.79434e-06	0.330422		7.67455e-07	0.330422		5.20076e-06	1.90566		9.39605e-07	1.90566		5.66377e-06	0.438406		9.02032e-07	0.438406		3.77497e-06	0.0294118
7.26007e-06	0.251121		3.89994e-06	0.251121		3.7842e-05	0.27972		3.84715e-06	0.27972		1.74221e-05	0.975758		4.83902e-06	0.975758		1.24029e-05	0.0194346		4.52071e-06	0.0194346		3.80062e-05	0.047619		7.0994e-06	0.047619		7.50414e-06	0.22853		8.67557e-07	0.22853		5.20076e-06	1.98113		9.39605e-07	1.98113		5.66377e-06	0.40942		4.09276e-06	0.40942		1.336e-06	0
7.26007e-06	0.349776		9.31206e-06	0.349776		2.84824e-05	0.454545		3.84715e-06	0.454545		1.74221e-05	1.07273		4.83902e-06	1.07273		1.24029e-05	0.0459364		4.52071e-06	0.0459364		3.76787e-05	0.0306122		5.72537e-06	0.0306122		5.79434e-06	0.170306		7.67455e-07	0.170306		1.08358e-05	1.76415		9.39605e-07	1.76415		5.66377e-06	0.423913		8.72568e-07	0.423913		1.69933e-06	0.0235294
7.26007e-06	0.253363		3.15369e-06	0.253363		3.18953e-05	0.328671		3.84715e-06	0.328671		1.74221e-05	1.04242		4.83902e-06	1.04242		1.24029e-05	0.100707		4.55183e-06	0.100707		1.57172e-05	0.0272109		5.69958e-06	0.0272109		5.79434e-06	0.272198		7.67455e-07	0.272198		1.08358e-05	1.78302		1.83031e-06	1.78302		5.66377e-06	0.217391		9.02032e-07	0.217391		1.69933e-06	0
7.26007e-06	0.311659		3.15369e-06	0.311659		2.84824e-05	0.433566		3.84715e-06	0.433566		1.74221e-05	0.919192		4.83902e-06	0.919192		1.24029e-05	0.0565371		4.55183e-06	0.0565371		3.35596e-05	0.0238095		5.72537e-06	0.0238095		5.79434e-06	0.139738		7.67455e-07	0.139738		5.20076e-06	2.03774		9.39605e-07	2.03774		5.66377e-06	0.163043		8.72568e-07	0.163043		3.58263e-06	0.0352941
7.26007e-06	0.150224		3.15369e-06	0.150224		2.84824e-05	0.300699		3.84715e-06	0.300699		1.74221e-05	1.00808		4.83902e-06	1.00808		1.24029e-05	0.00706714		4.55183e-06	0.00706714		4.9685e-05	0.0578231		5.69958e-06	0.0578231		5.79434e-06	0.165939		7.67455e-07	0.165939		1.08358e-05	2.40566		1.83031e-06	2.40566		5.66377e-06	0.318841		8.72568e-07	0.318841		1.69933e-06	0.0411765
7.26007e-06	0.17713		9.31206e-06	0.17713		3.7842e-05	0.321678		3.84715e-06	0.321678		1.74221e-05	0.973737		4.83902e-06	0.973737		1.24029e-05	0.0459364		4.55183e-06	0.0459364		2.87848e-05	0.047619		4.43648e-06	0.047619		5.79434e-06	0.184862		7.67455e-07	0.184862		5.20076e-06	1.67925		9.39605e-07	1.67925		5.66377e-06	0.15942		1.5955e-06	0.15942		2.29562e-06	0.0647059
7.26007e-06	0.195067		2.69573e-05	0.195067		2.84824e-05	0.314685		5.1879e-06	0.314685		1.74221e-05	0.844444		4.83902e-06	0.844444		1.24029e-05	0.00530035		4.55183e-06	0.00530035		1.57172e-05	0.037415		5.38115e-06	0.037415		5.79434e-06	0.158661		7.67455e-07	0.158661		5.20076e-06	1.84906		3.49823e-06	1.84906		5.66377e-06	0.257246		9.02032e-07	0.257246		1.69933e-06	0.0176471
7.26007e-06	0.186099		3.4125e-06	0.186099		3.18953e-05	0.356643		4.72734e-06	0.356643		1.74221e-05	1.09293		4.83902e-06	1.09293		1.35015e-05	0		4.55183e-06	0		3.76787e-05	0.0544218		5.38115e-06	0.0544218		5.79434e-06	0.193595		7.67455e-07	0.193595		5.20076e-06	1.70755		9.39605e-07	1.70755		5.66377e-06	0.373188		9.02032e-07	0.373188		1.69933e-06	0
1.44951e-05	0.143498		3.15369e-06	0.143498		3.59085e-05	0.545455		5.1879e-06	0.545455		1.74221e-05	1.10909		4.83902e-06	1.10909		1.24029e-05	0.0141343		4.55183e-06	0.0141343		3.76787e-05	0.0680272		7.11333e-06	0.0680272		5.79434e-06	0.31441		7.67455e-07	0.31441		5.20076e-06	2.42453		9.39605e-07	2.42453		8.91071e-06	0.275362		9.02032e-07	0.275362		3.58263e-06	0.0176471
1.44951e-05	0.282511		3.15369e-06	0.282511		3.59085e-05	0.146853		4.72734e-06	0.146853		1.74221e-05	0.967677		4.83902e-06	0.967677		1.24029e-05	0.024735		4.55183e-06	0.024735		3.76787e-05	0.0986395		5.72537e-06	0.0986395		5.79434e-06	0.272198		7.67455e-07	0.272198		5.20076e-06	2.21698		3.49823e-06	2.21698		8.91071e-06	0.365942		9.02032e-07	0.365942		1.69933e-06	0.0117647
7.26007e-06	0.286996		3.15369e-06	0.286996		2.84824e-05	0.440559		4.8373e-06	0.440559		1.74221e-05	1.10303		4.83902e-06	1.10303		1.24029e-05	0.0353357		4.55183e-06	0.0353357		1.57172e-05	0.129252		4.55784e-06	0.129252		7.50414e-06	0.195051		8.67557e-07	0.195051		5.20076e-06	1.92453		9.39605e-07	1.92453		8.91071e-06	0.221014		4.09276e-06	0.221014		1.69933e-06	0.0529412
1.44951e-05	0.244395		3.15369e-06	0.244395		1.71969e-05	0.335664		3.84715e-06	0.335664		1.74221e-05	1.12525		4.83902e-06	1.12525		1.24029e-05	0.0194346		4.55183e-06	0.0194346		3.76787e-05	0.139456		5.72537e-06	0.139456		1.08989e-05	0.292576		7.67455e-07	0.292576		5.20076e-06	2.36792		3.49823e-06	2.36792		5.66377e-06	0.231884		8.72568e-07	0.231884		1.336e-06	0.0294118
7.26007e-06	0.233184		3.15369e-06	0.233184		2.84824e-05	0.251748		3.84715e-06	0.251748		1.74221e-05	0.985859		4.83902e-06	0.985859		1.24029e-05	0.0318021		4.55183e-06	0.0318021		1.37624e-05	0.0646259		5.66663e-06	0.0646259		7.50414e-06	0.186317		8.67557e-07	0.186317		5.20076e-06	2.24528		9.39605e-07	2.24528		8.91071e-06	0.373188		8.72568e-07	0.373188		1.69933e-06	0.0176471
7.26007e-06	0.309417		2.69573e-05	0.309417		3.59085e-05	0.286713		3.84715e-06	0.286713		1.74221e-05	1.17374		4.83902e-06	1.17374		1.24029e-05	0.0371025		4.55183e-06	0.0371025		1.57172e-05	0.0238095		4.43648e-06	0.0238095		7.50414e-06	0.275109		8.67557e-07	0.275109		5.20076e-06	2.00943		9.39605e-07	2.00943		8.91071e-06	0.32971		1.5955e-06	0.32971		1.336e-06	0.0235294
1.44951e-05	0.295964		9.31206e-06	0.295964		3.59085e-05	0.265734		4.9179e-06	0.265734		1.74221e-05	0.963636		4.83902e-06	0.963636		1.24029e-05	0.0671378		4.55183e-06	0.0671378		1.57172e-05	0.0612245		4.43648e-06	0.0612245		7.50414e-06	0.298399		8.67557e-07	0.298399		5.20076e-06	2.22642		9.39605e-07	2.22642		8.91071e-06	0.235507		1.5955e-06	0.235507		2.29562e-06	0.0647059
1.44951e-05	0.179372		3.15369e-06	0.179372		2.84824e-05	0.433566		3.84715e-06	0.433566		1.74221e-05	0.929293		4.83902e-06	0.929293		1.24029e-05	0.0388693		4.55183e-06	0.0388693		1.57172e-05	0		5.38115e-06	0		7.50414e-06	0.355167		8.67557e-07	0.355167		5.20076e-06	2.00943		9.39605e-07	2.00943		8.91071e-06	0.351449		1.5955e-06	0.351449		1.69933e-06	0.0941176
1.44951e-05	0.316143		3.15369e-06	0.316143		5.74272e-05	0.496503		3.84715e-06	0.496503		1.74221e-05	0.810101		4.83902e-06	0.810101		1.24029e-05	0.0441696		4.55183e-06	0.0441696		1.37624e-05	0.0170068		5.99464e-06	0.0170068		7.50414e-06	0.317322		8.67557e-07	0.317322		5.20076e-06	1.62264		9.39605e-07	1.62264		8.91071e-06	0.206522		1.5955e-06	0.206522		1.69933e-06	0.152941
1.44951e-05	0.199552		3.15369e-06	0.199552		2.39001e-05	0.643357		3.84715e-06	0.643357		1.74221e-05	0.89899		4.83902e-06	0.89899		1.24029e-05	0.0265018		4.55183e-06	0.0265018		1.37624e-05	0.0340136		4.43648e-06	0.0340136		7.50414e-06	0.279476		8.67557e-07	0.279476		5.20076e-06	1.57547		9.39605e-07	1.57547		8.91071e-06	0.413043		9.02032e-07	0.413043		1.69933e-06	0.0705882
1.44951e-05	0.188341		3.15369e-06	0.188341		3.18953e-05	0.363636		4.2612e-06	0.363636		1.74221e-05	1.03434		4.83902e-06	1.03434		1.44732e-05	0.0565371		4.55183e-06	0.0565371		5.29499e-06	0.112245		2.7335e-06	0.112245		1.08989e-05	0.279476		8.67557e-07	0.279476		5.20076e-06	1.85849		9.39605e-07	1.85849		8.91071e-06	0.268116		9.02032e-07	0.268116		1.69933e-06	0.0705882
7.26007e-06	0.161435		3.4125e-06	0.161435		5.11815e-05	0.258741		3.84715e-06	0.258741		1.74221e-05	0.830303		4.83902e-06	0.830303		1.24029e-05	0.0689046		4.55183e-06	0.0689046		1.33525e-05	0.0306122		6.44758e-06	0.0306122		1.08989e-05	0.275109		8.67557e-07	0.275109		5.20076e-06	1.83962		9.39605e-07	1.83962		8.91071e-06	0.322464		9.02032e-07	0.322464		1.69933e-06	0.0705882
7.26007e-06	0.29148		9.31206e-06	0.29148		2.86989e-05	0.202797		4.2612e-06	0.202797		1.74221e-05	0.919192		4.83902e-06	0.919192		1.24029e-05	0.00530035		4.55183e-06	0.00530035		3.76787e-05	0.0782313		5.77934e-06	0.0782313		7.50414e-06	0.299854		8.67557e-07	0.299854		5.20076e-06	1.92453		9.39605e-07	1.92453		8.91071e-06	0.434783		1.5955e-06	0.434783		1.69933e-06	0.0529412
7.26007e-06	0.217489		3.89994e-06	0.217489		3.18953e-05	0.307692		4.72734e-06	0.307692		1.74221e-05	0.840404		4.83902e-06	0.840404		1.24029e-05	0.0424028		4.55183e-06	0.0424028		1.37624e-05	0.0204082		4.43648e-06	0.0204082		5.79434e-06	0.321689		7.67455e-07	0.321689		5.20076e-06	1.4717		9.39605e-07	1.4717		8.91071e-06	0.648551		1.5955e-06	0.648551		1.69933e-06	0.0588235
7.26007e-06	0.347534		3.4125e-06	0.347534		3.7842e-05	0.251748		4.2612e-06	0.251748		1.74221e-05	0.961616		4.83902e-06	0.961616		1.24029e-05	0.0106007		4.55183e-06	0.0106007		4.68052e-05	0.0680272		4.43648e-06	0.0680272		5.79434e-06	0.229985		7.67455e-07	0.229985		5.20076e-06	1.62264		9.39605e-07	1.62264		8.91071e-06	0.626812		9.02032e-07	0.626812		1.69933e-06	0.0117647
7.26007e-06	0.139013		9.31206e-06	0.139013		1.71969e-05	0.538462		6.38821e-06	0.538462		1.74221e-05	0.957576		4.83902e-06	0.957576		1.24029e-05	0		4.55183e-06	0		3.80062e-05	0.0544218		4.43648e-06	0.0544218		7.50414e-06	0.365357		8.67557e-07	0.365357		5.20076e-06	1.81132		9.39605e-07	1.81132		8.91071e-06	0.641304		9.02032e-07	0.641304		1.69933e-06	0.123529
7.26007e-06	0.186099		9.31206e-06	0.186099		3.18953e-05	0.384615		4.2612e-06	0.384615		1.74221e-05	0.943434		4.83902e-06	0.943434		1.24029e-05	0.00530035		4.55183e-06	0.00530035		3.80062e-05	0.122449		5.92979e-06	0.122449		1.08989e-05	0.262009		8.67557e-07	0.262009		5.20076e-06	1.89623		9.39605e-07	1.89623		5.66377e-06	0.782609		9.02032e-07	0.782609		1.69933e-06	0.105882
7.26007e-06	0.289238		3.4125e-06	0.289238		3.7842e-05	0.216783		4.2612e-06	0.216783		1.74221e-05	1.03434		4.83902e-06	1.03434		1.24029e-05	0.0530035		4.55183e-06	0.0530035		5.29499e-06	0.170068		5.38115e-06	0.170068		7.50414e-06	0.3377		1.42527e-06	0.3377		5.20076e-06	1.26415		9.39605e-07	1.26415		8.91071e-06	0.543478		9.02032e-07	0.543478		1.69933e-06	0.0294118
7.26007e-06	0.233184		3.4125e-06	0.233184		3.7842e-05	0.405594		3.84715e-06	0.405594		1.74221e-05	1.09899		4.83902e-06	1.09899		1.24029e-05	0.113074		4.55183e-06	0.113074		1.57172e-05	0.108844		4.43648e-06	0.108844		7.50414e-06	0.296943		8.67557e-07	0.296943		5.20076e-06	1.88679		9.39605e-07	1.88679		1.80218e-05	0.561594		4.01676e-06	0.561594		1.69933e-06	0.117647
7.26007e-06	0.365471		3.4125e-06	0.365471		2.39001e-05	0.643357		3.84715e-06	0.643357		1.74221e-05	1.04444		4.83902e-06	1.04444		1.44732e-05	0.0954064		4.52071e-06	0.0954064		1.33525e-05	0.00680272		5.72537e-06	0.00680272		7.50414e-06	0.295488		8.67557e-07	0.295488		5.20076e-06	1.50943		9.39605e-07	1.50943		5.66377e-06	0.815217		9.02032e-07	0.815217		1.69933e-06	0.0176471
7.26007e-06	0.329596		3.4125e-06	0.329596		2.24104e-05	0.223776		3.84715e-06	0.223776		1.74221e-05	1.11919		4.83902e-06	1.11919		1.24029e-05	0.111307		4.55183e-06	0.111307		4.9685e-05	0.0612245		5.72537e-06	0.0612245		5.79434e-06	0.295488		7.67455e-07	0.295488		5.20076e-06	1.46226		9.39605e-07	1.46226		8.91071e-06	0.467391		9.02032e-07	0.467391		1.69933e-06	0.0588235
7.26007e-06	0.372197		3.4125e-06	0.372197		3.59085e-05	0.265734		5.1879e-06	0.265734		1.74221e-05	0.925253		4.83902e-06	0.925253		1.24029e-05	0.111307		4.55183e-06	0.111307		3.70969e-05	0		5.38115e-06	0		1.08989e-05	0.294032		1.42527e-06	0.294032		5.20076e-06	1.27358		9.39605e-07	1.27358		5.66377e-06	0.608696		1.5955e-06	0.608696		1.69933e-06	0.0411765
7.26007e-06	0.17713		3.4125e-06	0.17713		3.59085e-05	0.363636		5.14446e-06	0.363636		1.74221e-05	0.915152		4.83902e-06	0.915152		1.24029e-05	0.0123675		4.55183e-06	0.0123675		3.79622e-05	0.0442177		5.38115e-06	0.0442177		5.79434e-06	0.39738		1.42527e-06	0.39738		5.20076e-06	2		9.39605e-07	2		6.44509e-06	0.59058		2.19698e-06	0.59058		1.69933e-06	0.00588235
7.26007e-06	0.266816		3.4125e-06	0.266816		3.18953e-05	0.482517		4.2612e-06	0.482517		1.74221e-05	0.947475		4.83902e-06	0.947475		1.24029e-05	0.114841		4.55183e-06	0.114841		3.35596e-05	0.0136054		7.25369e-06	0.0136054		1.08989e-05	0.22853		1.42527e-06	0.22853		5.20076e-06	1.80189		9.39605e-07	1.80189		6.44509e-06	0.641304		2.19698e-06	0.641304		1.69933e-06	0.0352941
7.26007e-06	0.284753		3.4125e-06	0.284753		2.84824e-05	0.328671		4.72734e-06	0.328671		1.74221e-05	1.0202		4.83902e-06	1.0202		1.24029e-05	0.0742049		4.55183e-06	0.0742049		1.57172e-05	0.0714286		5.38115e-06	0.0714286		5.79434e-06	0.269287		7.67455e-07	0.269287		5.20076e-06	1.10377		9.39605e-07	1.10377		5.66377e-06	0.630435		1.37372e-05	0.630435		1.69933e-06	0.0352941
7.26007e-06	0.224215		3.4125e-06	0.224215		2.86989e-05	0.237762		3.84715e-06	0.237762		1.74221e-05	0.913131		4.83902e-06	0.913131		1.24029e-05	0.10424		4.55183e-06	0.10424		4.4409e-05	0.0136054		5.99464e-06	0.0136054		5.79434e-06	0.235808		1.42527e-06	0.235808		3.40197e-06	1.30189		7.58586e-07	1.30189		1.21452e-05	0.539855		2.19698e-06	0.539855		1.69933e-06	0.111765
7.26007e-06	0.188341		3.4125e-06	0.188341		3.7842e-05	0.538462		5.6711e-06	0.538462		1.74221e-05	0.991919		4.83902e-06	0.991919		1.24029e-05	0.090106		4.55183e-06	0.090106		1.57172e-05	0.0578231		5.38115e-06	0.0578231		1.08989e-05	0.229985		1.42527e-06	0.229985		5.20076e-06	2.08491		9.39605e-07	2.08491		6.44509e-06	0.471014		1.37372e-05	0.471014		1.69933e-06	0.0823529
7.26007e-06	0.338565		3.4125e-06	0.338565		3.7842e-05	0.363636		4.2612e-06	0.363636		1.74221e-05	0.947475		4.83902e-06	0.947475		1.24029e-05	0.0936396		4.33699e-06	0.0936396		3.74708e-05	0.0306122		6.11148e-06	0.0306122		1.08989e-05	0.206696		1.42527e-06	0.206696		5.20076e-06	2.31132		9.39605e-07	2.31132		5.66377e-06	0.547101		9.02032e-07	0.547101		1.69933e-06	0.105882
7.26007e-06	0.201794		3.4125e-06	0.201794		2.84824e-05	0.503497		3.84715e-06	0.503497		1.74221e-05	1.0202		4.83902e-06	1.0202		1.30865e-05	0.116608		4.33699e-06	0.116608		3.76787e-05	0.0578231		5.72537e-06	0.0578231		1.08989e-05	0.260553		1.42527e-06	0.260553		5.20076e-06	1.89623		9.39605e-07	1.89623		8.91071e-06	0.391304		9.02032e-07	0.391304		1.69933e-06	0.105882
2.38823e-05	0.311659		3.4125e-06	0.311659		2.86989e-05	0.468531		4.2612e-06	0.468531		1.74221e-05	1.07071		4.83902e-06	1.07071		1.24029e-05	0.176678		5.04869e-06	0.176678		4.67693e-05	0.0272109		6.9601e-06	0.0272109		1.08989e-05	0.19214		1.42527e-06	0.19214		5.20076e-06	2.18868		9.39605e-07	2.18868		5.66377e-06	0.800725		1.5955e-06	0.800725		1.69933e-06	0.0705882
7.26007e-06	0.192825		3.4125e-06	0.192825		2.38701e-05	0.398601		4.9179e-06	0.398601		1.74221e-05	1.13939		4.83902e-06	1.13939		1.24029e-05	0.146643		4.55183e-06	0.146643		3.24473e-05	0.0136054		2.50332e-05	0.0136054		1.08989e-05	0.15575		8.67557e-07	0.15575		5.20076e-06	2.15094		3.49823e-06	2.15094		6.44509e-06	0.677536		1.37372e-05	0.677536		1.69933e-06	0.117647
7.26007e-06	0.242152		3.4125e-06	0.242152		2.38701e-05	0.86014		3.84715e-06	0.86014		1.74221e-05	1.22222		4.83902e-06	1.22222		1.24029e-05	0.0565371		4.55183e-06	0.0565371		1.57172e-05	0.037415		6.9601e-06	0.037415		1.08989e-05	0.323144		1.42527e-06	0.323144		2.61655e-06	1.33019		6.06252e-07	1.33019		1.47093e-05	0.547101		4.01676e-06	0.547101		1.69933e-06	0.158824
2.38823e-05	0.139013		2.82546e-06	0.139013		3.59085e-05	0.370629		6.38821e-06	0.370629		1.74221e-05	1.07879		4.83902e-06	1.07879		1.24029e-05	0.040636		4.55183e-06	0.040636		1.57172e-05	0.0884354		5.72537e-06	0.0884354		1.08989e-05	0.312955		1.42527e-06	0.312955		5.20076e-06	1.41509		3.49823e-06	1.41509		5.66377e-06	0.717391		1.5955e-06	0.717391		2.29562e-06	0.152941
7.26007e-06	0.174888		3.4125e-06	0.174888		3.59085e-05	0.293706		6.38821e-06	0.293706		1.74221e-05	1.08081		4.83902e-06	1.08081		1.24029e-05	0.0918728		4.55183e-06	0.0918728		3.79622e-05	0.0170068		5.9217e-06	0.0170068		1.08989e-05	0.275109		1.42527e-06	0.275109		5.20076e-06	2.5566		9.39605e-07	2.5566		8.91071e-06	0.449275		9.02032e-07	0.449275		3.77497e-06	0.0588235
3.25288e-05	0.163677		3.4125e-06	0.163677		3.59085e-05	0.405594		3.84715e-06	0.405594		1.74221e-05	0.90303		4.83902e-06	0.90303		1.24029e-05	0.0530035		4.55183e-06	0.0530035		3.76787e-05	0.0204082		5.72537e-06	0.0204082		5.79434e-06	0.234352		7.67455e-07	0.234352		5.20076e-06	1.56604		9.39605e-07	1.56604		1.80218e-05	0.880435		5.03188e-06	0.880435		2.29562e-06	0.0352941
3.25288e-05	0.206278		4.55453e-06	0.206278		2.86989e-05	0.223776		4.2612e-06	0.223776		4.13227e-06	0.890909		4.83902e-06	0.890909		1.24029e-05	0.0883392		4.55183e-06	0.0883392		2.37665e-05	0.115646		6.27307e-06	0.115646		5.79434e-06	0.221252		1.42527e-06	0.221252		5.20076e-06	1.50943		3.49823e-06	1.50943		1.80218e-05	0.318841		5.03188e-06	0.318841		2.29562e-06	0.105882
3.25288e-05	0.589686		2.82546e-06	0.589686		3.59085e-05	0.335664		5.14446e-06	0.335664		4.13227e-06	0.808081		4.83902e-06	0.808081		1.24029e-05	0.0618375		4.55183e-06	0.0618375		3.79622e-05	0.00680272		5.99464e-06	0.00680272		1.08989e-05	0.231441		1.42527e-06	0.231441		5.20076e-06	1.30189		9.39605e-07	1.30189		5.66377e-06	0.547101		4.44012e-06	0.547101		3.77497e-06	0.00588235
3.25288e-05	0.526906		2.82546e-06	0.526906		3.59085e-05	0.300699		3.84715e-06	0.300699		1.74221e-05	0.935354		4.83902e-06	0.935354		1.24029e-05	0.0636042		4.55183e-06	0.0636042		3.21868e-05	0		2.50332e-05	0		1.08989e-05	0.311499		1.42527e-06	0.311499		5.20076e-06	1.5		3.49823e-06	1.5		1.21452e-05	0.456522		3.69618e-06	0.456522		2.29562e-06	0.0529412
3.25288e-05	0.233184		2.82546e-06	0.233184		3.59085e-05	0.440559		3.84715e-06	0.440559		1.74221e-05	1.02626		5.6932e-06	1.02626		1.24029e-05	0.0689046		4.55183e-06	0.0689046		2.37665e-05	0.0714286		8.19745e-06	0.0714286		1.08989e-05	0.123726		1.42527e-06	0.123726		5.20076e-06	1.83019		9.39605e-07	1.83019		8.91071e-06	0.293478		4.09276e-06	0.293478		3.77497e-06	0.0235294
2.38823e-05	0.320628		2.82546e-06	0.320628		5.11815e-05	0.195804		3.84715e-06	0.195804		1.74221e-05	1.05253		5.6932e-06	1.05253		1.24029e-05	0.00530035		4.55183e-06	0.00530035		2.37665e-05	0.0782313		5.72537e-06	0.0782313		1.08989e-05	0.24163		1.42527e-06	0.24163		1.08358e-05	0.915094		9.39605e-07	0.915094		5.66377e-06	0.166667		4.44012e-06	0.166667		2.29562e-06	0.0882353
2.38823e-05	0.273543		2.82546e-06	0.273543		2.84824e-05	0.244755		3.84715e-06	0.244755		4.13227e-06	0.892929		4.83902e-06	0.892929		1.24029e-05	0.024735		4.55183e-06	0.024735		3.76787e-05	0.0748299		6.23132e-06	0.0748299		1.08989e-05	0.123726		1.42527e-06	0.123726		5.20076e-06	1.54717		9.39605e-07	1.54717		1.21452e-05	0.15942		5.03188e-06	0.15942		3.77497e-06	0.0705882
9.25639e-06	0.343049		2.82546e-06	0.343049		2.86989e-05	0.223776		4.2612e-06	0.223776		1.74221e-05	0.894949		5.6932e-06	0.894949		1.24029e-05	0.0689046		4.55183e-06	0.0689046		2.37665e-05	0.047619		4.1131e-06	0.047619		1.08989e-05	0.256186		1.42527e-06	0.256186		5.20076e-06	1.99057		9.39605e-07	1.99057		1.21452e-05	0.293478		4.09276e-06	0.293478		3.77497e-06	0.1
9.25639e-06	0.340807		2.82546e-06	0.340807		2.86989e-05	0.27972		4.2612e-06	0.27972		1.74221e-05	0.907071		5.6932e-06	0.907071		1.24029e-05	0.0176678		4.55183e-06	0.0176678		2.37665e-05	0.0238095		6.23132e-06	0.0238095		1.08989e-05	0.27802		1.42527e-06	0.27802		5.20076e-06	1.5283		9.39605e-07	1.5283		1.21452e-05	0.199275		3.69618e-06	0.199275		2.29562e-06	0.0647059
9.25639e-06	0.313901		2.82546e-06	0.313901		3.59085e-05	0.328671		4.9179e-06	0.328671		1.74221e-05	0.915152		4.83902e-06	0.915152		1.24029e-05	0		4.55183e-06	0		2.37665e-05	0.0442177		5.69958e-06	0.0442177		1.08989e-05	0.270742		1.42527e-06	0.270742		2.60626e-06	0.924528		1.83031e-06	0.924528		8.91071e-06	0.286232		3.69618e-06	0.286232		3.77497e-06	0.0882353
2.38823e-05	0.35426		3.4125e-06	0.35426		2.38701e-05	0.216783		4.9179e-06	0.216783		1.74221e-05	0.955556		4.83902e-06	0.955556		1.24029e-05	0.0282686		4.55183e-06	0.0282686		2.37665e-05	0.136054		2.50332e-05	0.136054		1.08989e-05	0.187773		1.42527e-06	0.187773		1.08358e-05	1.58491		1.83031e-06	1.58491		5.66377e-06	0.369565		3.39774e-06	0.369565		3.77497e-06	0.0764706
2.38823e-05	0.2287		2.82546e-06	0.2287		2.38701e-05	0.27972		3.84715e-06	0.27972		1.74221e-05	1.01212		4.83902e-06	1.01212		1.24029e-05	0.0424028		4.55183e-06	0.0424028		2.87848e-05	0.0714286		5.57005e-06	0.0714286		1.08989e-05	0.256186		1.42527e-06	0.256186		1.08358e-05	1.66981		9.39605e-07	1.66981		8.91071e-06	0.362319		1.5955e-06	0.362319		2.29562e-06	0.0352941
2.38823e-05	0.32287		2.82546e-06	0.32287		2.99339e-05	0.258741		3.84715e-06	0.258741		3.64476e-05	0.848485		9.48585e-06	0.848485		1.23744e-05	0.0759717		4.33699e-06	0.0759717		3.35596e-05	0.0306122		5.99464e-06	0.0306122		1.08989e-05	0.3246		1.42527e-06	0.3246		1.08358e-05	2.00943		1.83031e-06	2.00943		1.33939e-05	0.271739		1.5955e-06	0.271739		1.69933e-06	0.0352941
2.38823e-05	0.2713		2.82546e-06	0.2713		2.38701e-05	0.426573		4.9179e-06	0.426573		1.74221e-05	0.975758		4.83902e-06	0.975758		1.24029e-05	0.0530035		4.55183e-06	0.0530035		4.23118e-05	0.0510204		6.27307e-06	0.0510204		1.08989e-05	0.240175		1.42527e-06	0.240175		1.08358e-05	1.58491		1.83031e-06	1.58491		1.33939e-05	0.268116		4.44012e-06	0.268116		5.29722e-06	0.0176471
2.38823e-05	0.378924		2.82546e-06	0.378924		2.38701e-05	0.454545		4.8373e-06	0.454545		1.74221e-05	1.03838		4.83902e-06	1.03838		1.24029e-05	0.0618375		4.55183e-06	0.0618375		6.02389e-05	0.0510204		7.85555e-06	0.0510204		1.08989e-05	0.222707		1.42527e-06	0.222707		5.20076e-06	2.10377		9.39605e-07	2.10377		8.91071e-06	0.445652		1.5955e-06	0.445652		2.29562e-06	0.0411765
2.38823e-05	0.336323		2.82546e-06	0.336323		2.38701e-05	0.440559		4.72734e-06	0.440559		4.48872e-05	1.09293		5.6932e-06	1.09293		1.24029e-05	0.00883392		4.55183e-06	0.00883392		1.57172e-05	0.0170068		6.9601e-06	0.0170068		1.08989e-05	0.283843		1.42527e-06	0.283843		1.08358e-05	1.96226		9.39605e-07	1.96226		8.91071e-06	0.177536		1.5955e-06	0.177536		1.69933e-06	0
2.38823e-05	0.197309		3.4125e-06	0.197309		2.84824e-05	0.671329		5.1879e-06	0.671329		1.74221e-05	0.989899		4.83902e-06	0.989899		1.24029e-05	0		4.55183e-06	0		3.28322e-05	0.0204082		6.9601e-06	0.0204082		1.08989e-05	0.244541		1.42527e-06	0.244541		5.20076e-06	2.07547		9.39605e-07	2.07547		8.91071e-06	0.278986		1.5955e-06	0.278986		3.77497e-06	0.0117647
2.38823e-05	0.237668		2.82546e-06	0.237668		1.1242e-05	0.727273		9.39666e-07	0.727273		1.74221e-05	1.19394		5.6932e-06	1.19394		1.24029e-05	0.0282686		4.55183e-06	0.0282686		3.35596e-05	0.0714286		5.38115e-06	0.0714286		1.08989e-05	0.3377		1.42527e-06	0.3377		5.20076e-06	1.5		1.83031e-06	1.5		8.91071e-06	0.278986		1.5955e-06	0.278986		1.69933e-06	0
2.38823e-05	0.302691		2.82546e-06	0.302691		3.7842e-05	0.41958		5.14446e-06	0.41958		3.64476e-05	1.04646		6.98917e-06	1.04646		1.24029e-05	0.0212014		4.55183e-06	0.0212014		1.57172e-05	0.0884354		5.75157e-06	0.0884354		1.08989e-05	0.163028		1.42527e-06	0.163028		5.20076e-06	1.33019		9.39605e-07	1.33019		8.91071e-06	0.405797		1.5955e-06	0.405797		1.69933e-06	0
2.83574e-05	0.656951		2.82546e-06	0.656951		2.38701e-05	0.321678		4.2612e-06	0.321678		1.74221e-05	0.983838		4.83902e-06	0.983838		1.24029e-05	0.0583039		4.55183e-06	0.0583039		2.41895e-05	0.0816327		5.99464e-06	0.0816327		1.08989e-05	0.263464		1.42527e-06	0.263464		5.20076e-06	1.89623		9.39605e-07	1.89623		5.66377e-06	0.413043		8.72568e-07	0.413043		1.69933e-06	0.0176471
2.83574e-05	0.334081		2.82546e-06	0.334081		2.38701e-05	0.34965		4.9179e-06	0.34965		2.95851e-05	1.08889		4.83902e-06	1.08889		1.24029e-05	0.0282686		4.55183e-06	0.0282686		2.37665e-05	0.0442177		2.50332e-05	0.0442177		1.08989e-05	0.218341		1.42527e-06	0.218341		5.20076e-06	1.4434		9.39605e-07	1.4434		1.33939e-05	0.405797		1.5955e-06	0.405797		1.69933e-06	0
9.25639e-06	0.482063		2.82546e-06	0.482063		2.84824e-05	0.433566		4.2612e-06	0.433566		1.74221e-05	1.21616		4.83902e-06	1.21616		1.24029e-05	0.0441696		4.55183e-06	0.0441696		2.37665e-05	0.0510204		5.9217e-06	0.0510204		1.08989e-05	0.263464		1.42527e-06	0.263464		5.20076e-06	1.42453		9.39605e-07	1.42453		8.91071e-06	0.173913		1.5955e-06	0.173913		1.69933e-06	0.0470588
9.25639e-06	0.334081		2.82546e-06	0.334081		1.1242e-05	0.468531		3.84715e-06	0.468531		1.74221e-05	0.985859		3.137e-06	0.985859		1.24029e-05	0.00706714		4.33699e-06	0.00706714		3.79622e-05	0.0544218		5.38115e-06	0.0544218		1.08989e-05	0.291121		1.42527e-06	0.291121		5.20076e-06	1.25472		1.31459e-05	1.25472		8.91071e-06	0.297101		1.5955e-06	0.297101		1.69933e-06	0.0470588
1.87656e-05	0.502242		2.82546e-06	0.502242		3.59085e-05	0.503497		4.9179e-06	0.503497		1.74221e-05	1.09091		4.83902e-06	1.09091		1.35015e-05	0.0388693		4.33699e-06	0.0388693		4.64274e-05	0.047619		5.92979e-06	0.047619		1.08989e-05	0.292576		1.42527e-06	0.292576		1.08358e-05	1.19811		9.39605e-07	1.19811		8.91071e-06	0.315217		1.5955e-06	0.315217		3.77497e-06	0.1
1.87656e-05	0.699552		2.82546e-06	0.699552		3.7842e-05	0.48951		4.2612e-06	0.48951		1.74221e-05	1.25253		4.83902e-06	1.25253		1.24029e-05	0.024735		4.55183e-06	0.024735		4.32179e-05	0.0272109		5.99464e-06	0.0272109		1.08989e-05	0.340611		1.42527e-06	0.340611		5.20076e-06	1.66038		9.39605e-07	1.66038		8.91071e-06	0.583333		1.5955e-06	0.583333		1.69933e-06	0.0882353
1.03592e-05	0.569507		5.26856e-06	0.569507		1.1242e-05	0.482517		3.84715e-06	0.482517		1.74221e-05	1.12727		3.137e-06	1.12727		1.24029e-05	0.0600707		4.55183e-06	0.0600707		2.37665e-05	0.085034		5.9217e-06	0.085034		1.08989e-05	0.366812		1.42527e-06	0.366812		5.20076e-06	1.61321		9.39605e-07	1.61321		8.91071e-06	0.445652		3.69618e-06	0.445652		3.77497e-06	0.0176471
1.03592e-05	0.697309		8.92126e-06	0.697309		1.71969e-05	0.286713		4.14127e-06	0.286713		1.74221e-05	1.07071		4.83902e-06	1.07071		1.24029e-05	0.0547703		4.55183e-06	0.0547703		3.97983e-05	0.0306122		6.93936e-06	0.0306122		1.08989e-05	0.441048		1.42527e-06	0.441048		5.20076e-06	1.48113		9.39605e-07	1.48113		1.31015e-05	0.344203		3.98778e-06	0.344203		1.69933e-06	0.0235294
1.03592e-05	0.605381		8.92126e-06	0.605381		2.84824e-05	0.272727		3.84715e-06	0.272727		1.74221e-05	1.05859		4.83902e-06	1.05859		1.24029e-05	0.0123675		4.55183e-06	0.0123675		3.63614e-05	0		6.27307e-06	0		1.08989e-05	0.388646		1.42527e-06	0.388646		5.20076e-06	1.40566		9.39605e-07	1.40566		1.31015e-05	0.25		3.98778e-06	0.25		1.69933e-06	0.335294
1.03592e-05	0.764574		8.92126e-06	0.764574		3.59085e-05	0.440559		3.84715e-06	0.440559		1.74221e-05	1.0101		4.83902e-06	1.0101		1.38726e-05	0.0371025		4.55183e-06	0.0371025		3.76787e-05	0.0136054		5.38115e-06	0.0136054		1.76059e-05	0.243086		1.42527e-06	0.243086		1.08358e-05	1.14151		1.83031e-06	1.14151		5.66377e-06	0.17029		9.02032e-07	0.17029		1.69933e-06	0.0411765
1.03592e-05	0.526906		5.26856e-06	0.526906		1.88337e-05	0.223776		4.8373e-06	0.223776		1.74221e-05	1.1798		4.83902e-06	1.1798		1.24029e-05	0.0335689		4.55183e-06	0.0335689		4.68052e-05	0.0136054		5.38115e-06	0.0136054		1.76059e-05	0.406114		2.49423e-06	0.406114		1.08358e-05	1.88679		1.83031e-06	1.88679		8.91071e-06	0.362319		1.5955e-06	0.362319		1.69933e-06	0.117647
1.03592e-05	0.706278		1.13858e-05	0.706278		3.18953e-05	0.468531		4.8373e-06	0.468531		1.74221e-05	0.989899		4.83902e-06	0.989899		1.24029e-05	0.0159011		4.55183e-06	0.0159011		3.21868e-05	0		3.97005e-06	0		1.76059e-05	0.177584		2.49423e-06	0.177584		1.08358e-05	1.31132		1.83031e-06	1.31132		1.80218e-05	0.253623		5.03188e-06	0.253623		1.69933e-06	0
1.87656e-05	0.643498		2.82546e-06	0.643498		3.7842e-05	0.195804		4.2612e-06	0.195804		2.51923e-05	1.0303		8.02192e-06	1.0303		1.24029e-05	0.00883392		4.55183e-06	0.00883392		2.87848e-05	0.0170068		5.99464e-06	0.0170068		1.76059e-05	0.31441		2.49423e-06	0.31441		1.08358e-05	1.87736		1.31459e-05	1.87736		5.66377e-06	0.224638		3.69618e-06	0.224638		1.69933e-06	0
1.55258e-05	0.466368		2.58965e-06	0.466368		3.59085e-05	0.405594		4.2612e-06	0.405594		1.74221e-05	1.03232		4.83902e-06	1.03232		1.24029e-05	0.0106007		4.55183e-06	0.0106007		1.57172e-05	0.0136054		5.9217e-06	0.0136054		1.76059e-05	0.298399		9.50182e-07	0.298399		1.08358e-05	1.06604		9.39605e-07	1.06604		8.91071e-06	0.460145		3.69618e-06	0.460145		1.69933e-06	0.0941176
1.87656e-05	0.553812		2.82546e-06	0.553812		1.88337e-05	0.160839		4.8373e-06	0.160839		2.60839e-05	1.11313		7.90133e-06	1.11313		1.24029e-05	0.0300353		4.55183e-06	0.0300353		1.57172e-05	0.0170068		5.38115e-06	0.0170068		1.76059e-05	0.199418		2.49423e-06	0.199418		5.20076e-06	0.981132		9.39605e-07	0.981132		5.66377e-06	0.431159		3.69618e-06	0.431159		1.69933e-06	0.0117647
1.87656e-05	0.38565		2.82546e-06	0.38565		3.7842e-05	0.272727		3.84715e-06	0.272727		2.51923e-05	0.949495		8.02192e-06	0.949495		1.24029e-05	0.0335689		4.55183e-06	0.0335689		3.76787e-05	0		5.38115e-06	0		1.76059e-05	0.317322		2.49423e-06	0.317322		5.20076e-06	1.30189		9.39605e-07	1.30189		1.21452e-05	0.347826		1.37372e-05	0.347826		3.77497e-06	0.0882353
1.87656e-05	0.329596		2.82546e-06	0.329596		3.7842e-05	0.405594		3.84715e-06	0.405594		2.95851e-05	1.16566		9.88017e-06	1.16566		1.24029e-05	0.0282686		4.55183e-06	0.0282686		3.79622e-05	0.0680272		5.38115e-06	0.0680272		1.76059e-05	0.193595		2.49423e-06	0.193595		1.08358e-05	1.11321		1.83031e-06	1.11321		8.91071e-06	0.434783		3.69618e-06	0.434783		1.69933e-06	0.0882353
1.87656e-05	0.32287		2.58965e-06	0.32287		3.7842e-05	0.356643		3.84715e-06	0.356643		2.95851e-05	1.04242		6.2361e-06	1.04242		1.24029e-05	0.111307		4.55183e-06	0.111307		3.79622e-05	0.047619		5.38115e-06	0.047619		1.76059e-05	0.202329		2.49423e-06	0.202329		1.08358e-05	1.4434		9.39605e-07	1.4434		8.91071e-06	0.355072		3.69618e-06	0.355072		1.69933e-06	0.00588235
1.87656e-05	0.336323		2.58965e-06	0.336323		3.59085e-05	0.377622		3.84715e-06	0.377622		1.74221e-05	0.913131		3.137e-06	0.913131		1.24029e-05	0.121908		4.55183e-06	0.121908		1.57172e-05	0.0748299		5.41878e-06	0.0748299		1.76059e-05	0.209607		2.49423e-06	0.209607		1.08358e-05	1.09434		1.83031e-06	1.09434		8.91071e-06	0.48913		9.02032e-07	0.48913		1.69933e-06	0.0176471
1.87656e-05	0.130045		3.4125e-06	0.130045		3.7842e-05	0.391608		3.84715e-06	0.391608		4.33231e-05	1.3697		4.32647e-06	1.3697		1.38726e-05	0.0159011		5.2707e-06	0.0159011		2.37665e-05	0.176871		7.25369e-06	0.176871		1.76059e-05	0.262009		2.49423e-06	0.262009		1.08358e-05	1.42453		9.39605e-07	1.42453		8.91071e-06	0.492754		1.5955e-06	0.492754		1.69933e-06	0
1.87656e-05	0.264574		3.4125e-06	0.264574		3.7842e-05	0.314685		3.84715e-06	0.314685		1.74221e-05	1.03434		4.83902e-06	1.03434		1.24029e-05	0.0159011		4.55183e-06	0.0159011		2.37665e-05	0.037415		2.50332e-05	0.037415		1.76059e-05	0.189229		2.49423e-06	0.189229		1.08358e-05	1.14151		9.39605e-07	1.14151		1.33939e-05	0.514493		1.5955e-06	0.514493		1.69933e-06	0.0470588
1.87656e-05	0.197309		3.4125e-06	0.197309		1.71969e-05	0.300699		4.2612e-06	0.300699		1.74221e-05	0.985859		4.32647e-06	0.985859		1.38726e-05	0.0212014		5.04869e-06	0.0212014		2.37665e-05	0.0952381		5.38115e-06	0.0952381		1.76059e-05	0.307132		2.49423e-06	0.307132		1.08358e-05	1.10377		1.83031e-06	1.10377		1.31015e-05	0.586957		3.69618e-06	0.586957		1.69933e-06	0.0176471
1.87656e-05	0.217489		4.96713e-06	0.217489		1.71969e-05	0.251748		4.8373e-06	0.251748		2.32975e-05	1.16768		4.32647e-06	1.16768		1.38726e-05	0.0300353		5.04869e-06	0.0300353		3.79622e-05	0.0136054		5.38115e-06	0.0136054		1.76059e-05	0.253275		2.49423e-06	0.253275		1.08358e-05	1.54717		9.39605e-07	1.54717		1.33939e-05	0.32971		1.5955e-06	0.32971		1.69933e-06	0.0176471
1.87656e-05	0.103139		3.4125e-06	0.103139		3.7842e-05	0.811189		4.2612e-06	0.811189		3.10346e-05	1.21212		4.83902e-06	1.21212		1.35015e-05	0.00883392		5.04869e-06	0.00883392		3.79622e-05	0.0510204		6.29096e-06	0.0510204		1.76059e-05	0.195051		2.49423e-06	0.195051		5.20076e-06	1.5		9.39605e-07	1.5		8.91071e-06	0.402174		3.69618e-06	0.402174		1.69933e-06	0.0529412
1.87656e-05	0.0874439		3.4125e-06	0.0874439		1.71969e-05	0.321678		4.2612e-06	0.321678		2.95851e-05	1.34343		4.32647e-06	1.34343		1.23744e-05	0.0795053		5.04869e-06	0.0795053		1.37624e-05	0.0136054		5.36928e-06	0.0136054		1.76059e-05	0.193595		2.49423e-06	0.193595		5.20076e-06	1.40566		1.83031e-06	1.40566		1.21452e-05	0.463768		3.69618e-06	0.463768		1.69933e-06	0.0176471
1.87656e-05	0.170404		3.4125e-06	0.170404		1.88337e-05	0.692308		4.2612e-06	0.692308		1.74221e-05	1.15556		4.83902e-06	1.15556		4.61965e-05	0.0706714		5.04869e-06	0.0706714		3.79622e-05	0.085034		5.38115e-06	0.085034		1.76059e-05	0.163028		2.49423e-06	0.163028		5.20076e-06	1.40566		9.39605e-07	1.40566		1.80218e-05	0.275362		3.69618e-06	0.275362		1.69933e-06	0.141176
1.87656e-05	0.14574		3.4125e-06	0.14574		1.88337e-05	0.391608		4.14127e-06	0.391608		1.74221e-05	1.10303		4.83902e-06	1.10303		1.64541e-05	0.0459364		5.04869e-06	0.0459364		2.37665e-05	0.122449		5.38115e-06	0.122449		1.76059e-05	0.285298		2.49423e-06	0.285298		5.20076e-06	1.51887		9.39605e-07	1.51887		1.21452e-05	0.445652		3.69618e-06	0.445652		1.69933e-06	0.0941176
1.87656e-05	0.174888		3.4125e-06	0.174888		1.71969e-05	0.27972		4.14127e-06	0.27972		4.33231e-05	1.2101		9.92848e-06	1.2101		1.30865e-05	0.111307		5.04869e-06	0.111307		3.80062e-05	0.102041		5.38115e-06	0.102041		1.76059e-05	0.362445		2.49423e-06	0.362445		1.08358e-05	1.25472		9.39605e-07	1.25472		1.21452e-05	0.289855		3.69618e-06	0.289855		1.69933e-06	0.152941
1.87656e-05	0.188341		3.4125e-06	0.188341		3.18953e-05	0.321678		4.8373e-06	0.321678		1.74221e-05	1.25859		5.6932e-06	1.25859		1.24029e-05	0.024735		4.55183e-06	0.024735		2.37665e-05	0.0578231		5.38115e-06	0.0578231		1.76059e-05	0.183406		2.49423e-06	0.183406		1.08358e-05	1.14151		1.31459e-05	1.14151		8.91071e-06	0.163043		3.69618e-06	0.163043		3.77497e-06	0.0529412
7.26007e-06	0.103139		3.4125e-06	0.103139		1.71969e-05	0.370629		4.14127e-06	0.370629		1.74221e-05	0.981818		4.83902e-06	0.981818		9.38133e-06	0.0318021		2.7998e-06	0.0318021		3.80062e-05	0.0612245		5.38115e-06	0.0612245		1.76059e-05	0.19214		2.49423e-06	0.19214		1.08358e-05	0.90566		9.39605e-07	0.90566		1.31015e-05	0.264493		3.49632e-06	0.264493		3.77497e-06	0.0588235
7.26007e-06	0.125561		3.4125e-06	0.125561		1.71969e-05	0.321678		4.14127e-06	0.321678		2.95851e-05	1.24444		4.83902e-06	1.24444		9.38133e-06	0.0318021		2.7998e-06	0.0318021		3.42698e-05	0.0612245		5.38115e-06	0.0612245		1.76059e-05	0.310044		2.49423e-06	0.310044		5.20076e-06	1.18868		9.39605e-07	1.18868		5.66377e-06	0.318841		3.69618e-06	0.318841		1.69933e-06	0.0411765
2.38823e-05	0.20852		3.4125e-06	0.20852		1.88337e-05	0.342657		4.2612e-06	0.342657		1.74221e-05	1.0404		3.137e-06	1.0404		1.24029e-05	0.0265018		4.55183e-06	0.0265018		1.57172e-05	0.0136054		5.38115e-06	0.0136054		1.76059e-05	0.522562		2.49423e-06	0.522562		1.08358e-05	0.971698		1.31459e-05	0.971698		5.66377e-06	0.452899		5.03188e-06	0.452899		1.69933e-06	0.0411765
2.38823e-05	0.141256		3.4125e-06	0.141256		1.71969e-05	0.342657		4.14127e-06	0.342657		1.74221e-05	1.10707		3.137e-06	1.10707		1.24029e-05	0.0265018		4.55183e-06	0.0265018		1.57172e-05	0.163265		5.38115e-06	0.163265		1.76059e-05	0.344978		2.49423e-06	0.344978		5.20076e-06	1.10377		9.39605e-07	1.10377		8.91071e-06	0.268116		8.72568e-07	0.268116		1.69933e-06	0.0823529
2.38823e-05	0.302691		3.4125e-06	0.302691		1.88337e-05	0.356643		4.8373e-06	0.356643		1.74221e-05	1.06061		4.83902e-06	1.06061		1.24029e-05	0.0335689		4.55183e-06	0.0335689		3.63614e-05	0.037415		6.27307e-06	0.037415		1.76059e-05	0.289665		2.49423e-06	0.289665		1.08358e-05	0.867925		1.83031e-06	0.867925		1.21452e-05	0.438406		5.03188e-06	0.438406		3.77497e-06	0.0352941
2.38823e-05	0.215247		3.4125e-06	0.215247		1.88337e-05	0.265734		4.8373e-06	0.265734		1.74221e-05	1.15354		5.6932e-06	1.15354		1.24029e-05	0.0724382		4.55183e-06	0.0724382		1.57172e-05	0.0136054		5.99464e-06	0.0136054		1.83101e-05	0.171761		2.49423e-06	0.171761		1.08358e-05	0.849057		1.83031e-06	0.849057		5.66377e-06	0.297101		3.69618e-06	0.297101		3.77497e-06	0.135294
7.26007e-06	0.118834		3.4125e-06	0.118834		1.88337e-05	0.20979		4.8373e-06	0.20979		1.74221e-05	1.15556		4.83902e-06	1.15556		1.24029e-05	0.0512367		4.55183e-06	0.0512367		3.76787e-05	0.0748299		5.72537e-06	0.0748299		1.76059e-05	0.163028		2.49423e-06	0.163028		1.08358e-05	1.11321		1.83031e-06	1.11321		5.66377e-06	0.271739		1.5955e-06	0.271739		3.77497e-06	0.0235294
3.25288e-05	0.11435		3.4125e-06	0.11435		1.88337e-05	0.300699		4.8373e-06	0.300699		1.74221e-05	0.856566		4.32647e-06	0.856566		1.24029e-05	0.0530035		4.55183e-06	0.0530035		3.0874e-05	0.0952381		6.27307e-06	0.0952381		1.83101e-05	0.136827		2.49423e-06	0.136827		1.08358e-05	0.698113		1.83031e-06	0.698113		8.91071e-06	0.181159		1.5955e-06	0.181159		3.77497e-06	0.0352941
3.25288e-05	0.186099		3.4125e-06	0.186099		1.88337e-05	0.181818		4.8373e-06	0.181818		1.74221e-05	1.21414		4.83902e-06	1.21414		1.24029e-05	0.0194346		4.55183e-06	0.0194346		3.0874e-05	0.119048		5.70065e-06	0.119048		1.83101e-05	0.154294		2.49423e-06	0.154294		1.08358e-05	0.924528		1.83031e-06	0.924528		8.91071e-06	0.373188		3.69618e-06	0.373188		1.69933e-06	0.129412
1.76435e-05	0.134529		3.4125e-06	0.134529		1.88337e-05	0.573427		4.8373e-06	0.573427		1.74221e-05	1.12727		4.83902e-06	1.12727		1.24029e-05	0.00530035		4.55183e-06	0.00530035		3.42698e-05	0		5.99464e-06	0		1.83101e-05	0.243086		2.49423e-06	0.243086		1.08358e-05	0.981132		1.83031e-06	0.981132		8.91071e-06	0.275362		5.03188e-06	0.275362		1.69933e-06	0.0941176
1.70366e-05	0.246637		3.4125e-06	0.246637		1.88337e-05	0.167832		4.8373e-06	0.167832		1.74221e-05	1.12323		4.83902e-06	1.12323		1.84164e-05	0.00530035		4.61612e-06	0.00530035		3.42698e-05	0		5.99464e-06	0		1.83101e-05	0.173217		2.49423e-06	0.173217		1.08358e-05	1.03774		1.83031e-06	1.03774		1.47093e-05	0.336957		5.03188e-06	0.336957		3.77497e-06	0.0823529
3.25288e-05	0.150224		3.4125e-06	0.150224		1.88337e-05	0.398601		4.8373e-06	0.398601		1.74221e-05	1.35556		4.83902e-06	1.35556		1.24029e-05	0.0106007		4.55183e-06	0.0106007		4.69249e-05	0.037415		5.9217e-06	0.037415		1.83101e-05	0.189229		2.49423e-06	0.189229		1.08358e-05	0.566038		1.83031e-06	0.566038		8.91071e-06	0.297101		1.5955e-06	0.297101		3.77497e-06	0.0882353
1.70366e-05	0.161435		4.56426e-06	0.161435		1.88337e-05	0.51049		4.8373e-06	0.51049		1.74221e-05	1.20202		4.83902e-06	1.20202		1.24029e-05	0.0335689		4.55183e-06	0.0335689		3.79622e-05	0.0408163		7.97469e-06	0.0408163		1.83101e-05	0.218341		2.49423e-06	0.218341		1.08358e-05	0.943396		1.83031e-06	0.943396		8.91071e-06	0.322464		1.5955e-06	0.322464		3.77497e-06	0.0647059
3.25288e-05	0.159193		4.55453e-06	0.159193		1.88337e-05	0.104895		4.8373e-06	0.104895		1.74221e-05	1.13535		4.83902e-06	1.13535		1.24029e-05	0.0141343		4.55183e-06	0.0141343		3.63614e-05	0.0510204		6.27307e-06	0.0510204		1.83101e-05	0.224163		2.49423e-06	0.224163		1.08358e-05	1.00943		1.83031e-06	1.00943		8.91071e-06	0.434783		1.5955e-06	0.434783		3.77497e-06	0.0882353
3.25288e-05	0.172646		3.4125e-06	0.172646		1.88337e-05	0.468531		4.8373e-06	0.468531		1.74221e-05	1.22222		4.83902e-06	1.22222		1.24029e-05	0.0459364		4.55183e-06	0.0459364		4.04437e-05	0.0884354		7.0994e-06	0.0884354		1.83101e-05	0.22853		2.49423e-06	0.22853		1.08358e-05	0.509434		1.83031e-06	0.509434		8.91071e-06	0.311594		1.5955e-06	0.311594		5.29722e-06	0.0882353
3.25288e-05	0.165919		3.4125e-06	0.165919		1.88337e-05	0.314685		4.8373e-06	0.314685		1.74221e-05	1.31919		3.137e-06	1.31919		1.24029e-05	0.0141343		4.55183e-06	0.0141343		0.000126805	0.0782313		6.23132e-06	0.0782313		1.83101e-05	0.180495		2.49423e-06	0.180495		1.08358e-05	1.5283		1.83031e-06	1.5283		8.91071e-06	0.344203		1.5955e-06	0.344203		3.77497e-06	0.0882353
2.38823e-05	0.147982		3.4125e-06	0.147982		1.88337e-05	0.321678		4.8373e-06	0.321678		1.74221e-05	1.06667		4.83902e-06	1.06667		1.24029e-05	0.0706714		4.55183e-06	0.0706714		3.99879e-05	0.0204082		6.79173e-06	0.0204082		1.83101e-05	0.128093		2.49423e-06	0.128093		1.08358e-05	1.04717		1.83031e-06	1.04717		8.91071e-06	0.402174		1.5955e-06	0.402174		3.77497e-06	0.0176471
2.38823e-05	0.190583		3.4125e-06	0.190583		1.71969e-05	0.48951		4.2612e-06	0.48951		1.74221e-05	1.29495		4.83902e-06	1.29495		1.24029e-05	0.0600707		4.55183e-06	0.0600707		3.63614e-05	0.0918367		7.22603e-06	0.0918367		1.83101e-05	0.114993		2.49423e-06	0.114993		6.37482e-05	0.971698		1.83031e-06	0.971698		8.91071e-06	0.300725		1.5955e-06	0.300725		5.29722e-06	0.0294118
7.26007e-06	0.192825		3.4125e-06	0.192825		1.71969e-05	0.237762		4.2612e-06	0.237762		1.74221e-05	1.49899		4.83902e-06	1.49899		1.24029e-05	0.0477032		4.55183e-06	0.0477032		3.63614e-05	0.0680272		6.81894e-06	0.0680272		1.83101e-05	0.114993		2.49423e-06	0.114993		1.08358e-05	0.518868		1.83031e-06	0.518868		8.91071e-06	0.51087		9.02032e-07	0.51087		3.77497e-06	0.0764706
1.44951e-05	0.300448		2.58965e-06	0.300448		1.88337e-05	0.335664		4.2612e-06	0.335664		1.74221e-05	1.39394		4.83902e-06	1.39394		1.24029e-05	0.0424028		4.55183e-06	0.0424028		3.21868e-05	0.0952381		5.9217e-06	0.0952381		1.83101e-05	0.160116		2.49423e-06	0.160116		1.08358e-05	0.707547		1.83031e-06	0.707547		8.91071e-06	0.355072		9.02032e-07	0.355072		3.77497e-06	0.0352941
2.38823e-05	0.165919		3.4125e-06	0.165919		1.88337e-05	0.237762		4.8373e-06	0.237762		1.74221e-05	1.38788		4.32647e-06	1.38788		3.33001e-05	0.106007		9.26315e-06	0.106007		3.63614e-05	0.12585		6.67666e-06	0.12585		1.83101e-05	0.144105		2.49423e-06	0.144105		6.37482e-05	0.896226		1.83031e-06	0.896226		8.91071e-06	0.394928		9.02032e-07	0.394928		3.77497e-06	0.105882
2.38823e-05	0.165919		3.4125e-06	0.165919		1.88337e-05	0.125874		4.8373e-06	0.125874		1.74221e-05	1.52727		4.32647e-06	1.52727		1.30865e-05	0.0724382		2.24515e-05	0.0724382		3.79622e-05	0		6.23132e-06	0		1.83101e-05	0.149927		2.49423e-06	0.149927		6.37482e-05	1.16038		1.31459e-05	1.16038		8.91071e-06	0.333333		5.03188e-06	0.333333		3.77497e-06	0.0529412
2.38823e-05	0.134529		2.58965e-06	0.134529		3.18953e-05	0.174825		4.2612e-06	0.174825		2.95851e-05	1.5596		9.92848e-06	1.5596		1.44732e-05	0.0989399		5.5201e-06	0.0989399		1.57172e-05	0.0782313		5.72537e-06	0.0782313		1.83101e-05	0.147016		2.49423e-06	0.147016		1.08358e-05	0.537736		1.83031e-06	0.537736		8.91071e-06	0.5		4.09276e-06	0.5		3.77497e-06	0.0117647
2.98417e-05	0.213004		3.4125e-06	0.213004		2.84824e-05	0.524476		4.2612e-06	0.524476		1.74221e-05	1.16566		4.83902e-06	1.16566		1.79941e-05	0.0848057		5.5201e-06	0.0848057		3.21868e-05	0.085034		5.38115e-06	0.085034		1.83101e-05	0.13246		2.49423e-06	0.13246		5.20076e-06	1		9.39605e-07	1		8.91071e-06	0.351449		1.5955e-06	0.351449		3.77497e-06	0.0176471
2.38823e-05	0.197309		3.4125e-06	0.197309		1.88337e-05	0.412587		4.8373e-06	0.412587		1.74221e-05	1.5899		4.83902e-06	1.5899		1.84164e-05	0.0883392		5.5201e-06	0.0883392		1.57172e-05	0.0578231		5.9217e-06	0.0578231		1.83101e-05	0.147016		2.49423e-06	0.147016		5.20076e-06	1.23585		9.39605e-07	1.23585		8.91071e-06	0.278986		1.5955e-06	0.278986		3.77497e-06	0.0529412
2.38823e-05	0.134529		3.4125e-06	0.134529		1.88337e-05	0.0909091		4.2612e-06	0.0909091		1.74221e-05	1.50707		4.83902e-06	1.50707		1.35015e-05	0.0618375		9.26315e-06	0.0618375		4.32179e-05	0.0510204		6.23132e-06	0.0510204		4.35955e-06	0.136827		2.72098e-06	0.136827		1.08358e-05	1.4434		9.39605e-07	1.4434		8.91071e-06	0.286232		1.5955e-06	0.286232		3.77497e-06	0
2.38823e-05	0.130045		3.4125e-06	0.130045		1.88337e-05	0.181818		4.2612e-06	0.181818		1.74221e-05	1.29697		4.83902e-06	1.29697		1.84164e-05	0.0706714		5.25263e-06	0.0706714		2.37665e-05	0.037415		5.9217e-06	0.037415		4.35955e-06	0.148472		2.72098e-06	0.148472		5.20076e-06	1.21698		9.39605e-07	1.21698		1.21452e-05	0.221014		1.5955e-06	0.221014		3.77497e-06	0
3.25288e-05	0.204036		5.03237e-06	0.204036		2.84824e-05	0.412587		4.2612e-06	0.412587		2.34686e-05	1.42222		5.6932e-06	1.42222		1.76121e-05	0.0459364		3.36993e-06	0.0459364		3.21868e-05	0.0986395		5.38115e-06	0.0986395		1.83101e-05	0.142649		2.72098e-06	0.142649		5.20076e-06	1.27358		9.39605e-07	1.27358		8.91071e-06	0.307971		9.02032e-07	0.307971		3.77497e-06	0.0764706
3.25288e-05	0.118834		3.4125e-06	0.118834		3.18953e-05	0.27972		4.2612e-06	0.27972		2.52782e-05	1.18182		5.6932e-06	1.18182		1.24029e-05	0.0530035		4.55183e-06	0.0530035		3.24473e-05	0.0612245		5.38115e-06	0.0612245		1.83101e-05	0.0960699		2.49423e-06	0.0960699		1.08358e-05	1.77358		1.83031e-06	1.77358		1.21452e-05	0.442029		3.69618e-06	0.442029		5.29722e-06	0.0235294
3.25288e-05	0.215247		2.8586e-06	0.215247		1.71969e-05	0.181818		4.2612e-06	0.181818		2.95851e-05	1.47475		5.6932e-06	1.47475		1.24029e-05	0.169611		4.55183e-06	0.169611		3.80062e-05	0.037415		5.9217e-06	0.037415		1.83101e-05	0.106259		2.49423e-06	0.106259		1.08358e-05	1.32075		9.39605e-07	1.32075		1.21452e-05	0.634058		3.69618e-06	0.634058		5.29722e-06	0
2.38823e-05	0.123318		2.58965e-06	0.123318		1.88337e-05	0.342657		4.2612e-06	0.342657		1.74221e-05	1.37374		3.137e-06	1.37374		1.24029e-05	0.024735		4.55183e-06	0.024735		1.57172e-05	0.139456		5.38115e-06	0.139456		1.83101e-05	0.077147		2.49423e-06	0.077147		5.20076e-06	1.85849		9.39605e-07	1.85849		1.21452e-05	0.460145		3.69618e-06	0.460145		5.29722e-06	0.0647059
3.25288e-05	0.147982		4.55453e-06	0.147982		2.86989e-05	0.251748		4.2612e-06	0.251748		1.74221e-05	1.25657		1.16976e-05	1.25657		1.24029e-05	0.0229682		4.55183e-06	0.0229682		1.57172e-05	0.0408163		5.38115e-06	0.0408163		4.35955e-06	0.0582242		2.72098e-06	0.0582242		6.37482e-05	1.72642		1.83031e-06	1.72642		1.21452e-05	0.32971		3.69618e-06	0.32971		5.29722e-06	0.0705882
2.09824e-05	0.233184		2.38538e-06	0.233184		3.18953e-05	0.244755		4.14127e-06	0.244755		2.95851e-05	1.33737		9.88017e-06	1.33737		1.24029e-05	0.0477032		4.55183e-06	0.0477032		1.57172e-05	0.0680272		6.23132e-06	0.0680272		1.83101e-05	0.0684134		2.49423e-06	0.0684134		1.08358e-05	1.0566		9.39605e-07	1.0566		1.21452e-05	0.387681		4.44012e-06	0.387681		3.77497e-06	0.0470588
2.09824e-05	0.213004		5.03237e-06	0.213004		1.88337e-05	0.27972		4.8373e-06	0.27972		2.95851e-05	1.49495		9.88017e-06	1.49495		1.24029e-05	0.0706714		5.25263e-06	0.0706714		3.79622e-05	0.085034		7.22603e-06	0.085034		4.35955e-06	0.141194		2.72098e-06	0.141194		1.08358e-05	1.10377		1.83031e-06	1.10377		1.21452e-05	0.42029		3.39774e-06	0.42029		3.77497e-06	0.135294
2.09824e-05	0.204036		4.56426e-06	0.204036		1.88337e-05	0.300699		4.8373e-06	0.300699		4.33231e-05	1.59596		1.11413e-05	1.59596		3.33001e-05	0.128975		2.24515e-05	0.128975		1.57172e-05	0.0918367		6.23132e-06	0.0918367		4.35955e-06	0.0756914		2.72098e-06	0.0756914		1.08358e-05	1.30189		3.49823e-06	1.30189		1.21452e-05	0.134058		3.39774e-06	0.134058		3.77497e-06	0.0294118
2.09824e-05	0.390135		2.58965e-06	0.390135		1.88337e-05	0.265734		4.2612e-06	0.265734		1.74221e-05	1.64444		4.83902e-06	1.64444		1.24029e-05	0.04947		5.8983e-06	0.04947		4.13607e-05	0.0306122		5.38115e-06	0.0306122		4.35955e-06	0.100437		9.50182e-07	0.100437		1.08358e-05	1.0283		1.83031e-06	1.0283		1.21452e-05	0.365942		3.39774e-06	0.365942		3.77497e-06	0.0588235
3.25288e-05	0.183857		4.56426e-06	0.183857		1.88337e-05	0.244755		4.2612e-06	0.244755		2.95851e-05	1.43838		9.11455e-06	1.43838		1.84164e-05	0.0812721		4.51654e-06	0.0812721		3.21868e-05	0.047619		7.37255e-06	0.047619		4.35955e-06	0.113537		2.72098e-06	0.113537		1.08358e-05	1.28302		1.83031e-06	1.28302		1.21452e-05	0.351449		3.39774e-06	0.351449		3.77497e-06	0.1
1.70366e-05	0.246637		4.56426e-06	0.246637		1.71969e-05	0.202797		4.14127e-06	0.202797		2.95851e-05	1.65253		4.83902e-06	1.65253		1.21782e-05	0.14841		5.8983e-06	0.14841		3.21868e-05	0.0680272		5.46044e-06	0.0680272		4.35955e-06	0.0800582		2.72098e-06	0.0800582		5.20076e-06	1.80189		1.83031e-06	1.80189		1.21686e-05	0.242754		3.39774e-06	0.242754		3.77497e-06	0.111765
1.2096e-05	0.11435		2.28623e-06	0.11435		2.84824e-05	0.454545		5.1879e-06	0.454545		2.95851e-05	1.33939		4.83902e-06	1.33939		1.84164e-05	0.111307		5.02797e-06	0.111307		3.65677e-05	0.0408163		5.9217e-06	0.0408163		4.35955e-06	0.136827		6.30121e-07	0.136827		1.08358e-05	0.971698		1.83031e-06	0.971698		1.21686e-05	0.242754		3.39774e-06	0.242754		3.77497e-06	0.111765
1.2096e-05	0.17713		2.28623e-06	0.17713		3.18953e-05	0.300699		5.1879e-06	0.300699		3.64476e-05	1.45455		6.2361e-06	1.45455		1.84164e-05	0.245583		5.82605e-06	0.245583		1.57172e-05	0.0510204		5.38115e-06	0.0510204		4.35955e-06	0.139738		2.72098e-06	0.139738		1.08358e-05	1.4434		1.83031e-06	1.4434		1.21686e-05	0.253623		3.39774e-06	0.253623		5.29722e-06	0.129412
3.25288e-05	0.168161		2.38538e-06	0.168161		3.18953e-05	0.328671		4.14127e-06	0.328671		4.33231e-05	1.33131		1.32149e-05	1.33131		1.84164e-05	0.160777		5.5201e-06	0.160777		3.99879e-05	0		6.79173e-06	0		4.35955e-06	0.0946143		2.72098e-06	0.0946143		1.08358e-05	0.924528		1.83031e-06	0.924528		1.21452e-05	0.318841		3.39774e-06	0.318841		5.29722e-06	0.0352941
1.70366e-05	0.197309		4.56426e-06	0.197309		2.38701e-05	0.314685		4.9179e-06	0.314685		2.32975e-05	1.66061		8.38954e-06	1.66061		1.84164e-05	0.123675		5.02797e-06	0.123675		4.13607e-05	0.0748299		5.38115e-06	0.0748299		4.35955e-06	0.0902475		2.72098e-06	0.0902475		1.08358e-05	1.5283		1.83031e-06	1.5283		1.21452e-05	0.474638		3.39774e-06	0.474638		3.77497e-06	0.0117647
1.70366e-05	0.213004		4.56426e-06	0.213004		3.18953e-05	0.391608		4.9179e-06	0.391608		1.74221e-05	1.33131		9.48585e-06	1.33131		1.24029e-05	0.150177		4.55183e-06	0.150177		1.57172e-05	0.0884354		5.38115e-06	0.0884354		4.35955e-06	0.069869		9.50182e-07	0.069869		5.20076e-06	0.915094		9.39605e-07	0.915094		1.33939e-05	0.710145		3.39774e-06	0.710145		3.77497e-06	0.0235294
1.70366e-05	0.257848		3.4125e-06	0.257848		2.84824e-05	0.314685		5.1879e-06	0.314685		1.74221e-05	1.28283		4.83902e-06	1.28283		1.2744e-05	0.160777		4.51654e-06	0.160777		1.57172e-05	0		5.38115e-06	0		4.35955e-06	0.11936		2.72098e-06	0.11936		1.08358e-05	1.64151		1.83031e-06	1.64151		1.21452e-05	0.84058		3.39774e-06	0.84058		3.77497e-06	0.0294118
3.25288e-05	0.219731		4.56426e-06	0.219731		2.84824e-05	0.622378		4.2612e-06	0.622378		1.74221e-05	1.47677		9.48585e-06	1.47677		1.24029e-05	0.0777385		4.55183e-06	0.0777385		1.57172e-05	0.0680272		5.38115e-06	0.0680272		4.35955e-06	0.0989811		2.72098e-06	0.0989811		1.761e-05	1.30189		1.83031e-06	1.30189		1.33939e-05	0.452899		3.39774e-06	0.452899		3.77497e-06	0.0705882
3.25288e-05	0.134529		4.55453e-06	0.134529		1.88337e-05	0.461538		4.8373e-06	0.461538		2.95851e-05	1.57778		4.83902e-06	1.57778		1.76121e-05	0.0742049		4.55183e-06	0.0742049		3.80062e-05	0.0272109		4.85736e-06	0.0272109		4.35955e-06	0.101892		2.72098e-06	0.101892		1.08358e-05	1.54717		1.83031e-06	1.54717		1.33939e-05	0.467391		3.39774e-06	0.467391		3.77497e-06	0
3.25288e-05	0.130045		4.55453e-06	0.130045		3.18953e-05	0.398601		4.2612e-06	0.398601		2.95851e-05	1.49899		5.6932e-06	1.49899		1.76121e-05	0.0777385		5.8983e-06	0.0777385		3.80062e-05	0.0408163		4.85736e-06	0.0408163		4.35955e-06	0.069869		2.72098e-06	0.069869		1.08358e-05	1.66038		1.83031e-06	1.66038		1.33939e-05	0.413043		3.39774e-06	0.413043		5.29722e-06	0.0176471
3.25288e-05	0.0762332		4.55453e-06	0.0762332		3.18953e-05	0.678322		4.14127e-06	0.678322		1.74221e-05	1.49899		4.83902e-06	1.49899		1.24029e-05	0.0530035		5.92498e-06	0.0530035		1.57172e-05	0.105442		5.69958e-06	0.105442		4.35955e-06	0.116448		2.72098e-06	0.116448		5.20076e-06	2.17925		9.39605e-07	2.17925		1.21686e-05	0.641304		3.39774e-06	0.641304		5.29722e-06	0.0352941
3.25288e-05	0.0896861		4.55453e-06	0.0896861		1.88337e-05	0.307692		4.2612e-06	0.307692		2.95851e-05	1.75152		5.6932e-06	1.75152		1.24029e-05	0.0441696		4.55183e-06	0.0441696		3.65677e-05	0.0442177		5.57005e-06	0.0442177		4.35955e-06	0.0873362		2.72098e-06	0.0873362		1.08358e-05	1.41509		1.83031e-06	1.41509		1.21686e-05	0.463768		3.39774e-06	0.463768		3.77497e-06	0.0352941
3.25288e-05	0.14574		4.55453e-06	0.14574		3.18953e-05	0.391608		4.2612e-06	0.391608		2.95851e-05	1.52525		4.83902e-06	1.52525		1.24029e-05	0.0600707		4.55183e-06	0.0600707		3.79622e-05	0.0510204		5.38115e-06	0.0510204		4.35955e-06	0.116448		2.72098e-06	0.116448		5.20076e-06	1.66981		9.39605e-07	1.66981		1.21686e-05	0.601449		3.39774e-06	0.601449		5.29722e-06	0.0117647
3.25288e-05	0.186099		4.55453e-06	0.186099		1.88337e-05	0.202797		4.2612e-06	0.202797		1.74221e-05	1.29899		4.83902e-06	1.29899		1.24029e-05	0.065371		4.55183e-06	0.065371		3.42698e-05	0.153061		7.24573e-06	0.153061		4.35955e-06	0.100437		9.50182e-07	0.100437		5.20076e-06	1.66038		9.39605e-07	1.66038		1.21452e-05	0.355072		3.98778e-06	0.355072		5.29722e-06	0.0941176
3.25288e-05	0.0538117		4.55453e-06	0.0538117		1.71969e-05	0.202797		4.14127e-06	0.202797		1.74221e-05	1.48485		5.6932e-06	1.48485		1.24029e-05	0.121908		4.55183e-06	0.121908		3.80062e-05	0.0170068		4.85736e-06	0.0170068		4.35955e-06	0.16885		9.50182e-07	0.16885		5.20076e-06	1.33962		9.39605e-07	1.33962		1.31015e-05	0.264493		3.98778e-06	0.264493		5.29722e-06	0
3.25288e-05	0.221973		3.4125e-06	0.221973		3.59085e-05	0.79021		4.2612e-06	0.79021		2.95851e-05	1.49697		5.6932e-06	1.49697		1.21782e-05	0.0671378		4.52071e-06	0.0671378		2.87848e-05	0.0714286		6.11148e-06	0.0714286		4.35955e-06	0.10917		9.50182e-07	0.10917		5.20076e-06	1.13208		9.39605e-07	1.13208		1.31015e-05	0.463768		3.49632e-06	0.463768		3.77497e-06	0
3.25288e-05	0.201794		3.4125e-06	0.201794		3.59085e-05	0.370629		4.2612e-06	0.370629		2.95851e-05	1.35556		9.88017e-06	1.35556		1.44732e-05	0.0282686		4.33699e-06	0.0282686		3.76787e-05	0.0612245		5.38115e-06	0.0612245		4.35955e-06	0.0829694		2.72098e-06	0.0829694		1.08358e-05	1.22642		9.39605e-07	1.22642		1.47093e-05	0.347826		3.49632e-06	0.347826		3.77497e-06	0
3.25288e-05	0.253363		3.4125e-06	0.253363		3.59085e-05	0.41958		4.2612e-06	0.41958		2.95851e-05	1.7798		4.83902e-06	1.7798		1.24029e-05	0.146643		4.33699e-06	0.146643		3.80062e-05	0		4.85736e-06	0		4.35955e-06	0.0829694		9.50182e-07	0.0829694		5.20076e-06	2.01887		9.39605e-07	2.01887		1.21686e-05	0.423913		3.39774e-06	0.423913		3.77497e-06	0.0882353
3.25288e-05	0.264574		2.82546e-06	0.264574		3.18953e-05	0.258741		4.2612e-06	0.258741		1.74221e-05	1.28081		4.83902e-06	1.28081		1.24029e-05	0.0512367		4.33699e-06	0.0512367		3.35596e-05	0.0408163		5.38115e-06	0.0408163		4.35955e-06	0.0713246		9.50182e-07	0.0713246		1.08358e-05	1.81132		9.39605e-07	1.81132		1.31015e-05	0.608696		3.49632e-06	0.608696		5.29722e-06	0.0352941
3.25288e-05	0.269058		2.82546e-06	0.269058		3.18953e-05	0.531469		4.2612e-06	0.531469		1.74221e-05	1.30909		8.22748e-06	1.30909		1.44732e-05	0.0371025		4.33699e-06	0.0371025		1.57172e-05	0.037415		5.38115e-06	0.037415		4.35955e-06	0.103348		9.50182e-07	0.103348		1.08358e-05	1.82075		1.31459e-05	1.82075		1.31015e-05	0.528986		3.98778e-06	0.528986		3.77497e-06	0.00588235
3.25288e-05	0.192825		2.82546e-06	0.192825		3.7842e-05	0.447552		4.2612e-06	0.447552		1.74221e-05	1.32525		4.83902e-06	1.32525		1.24029e-05	0.0759717		4.33699e-06	0.0759717		1.57172e-05	0.047619		5.72537e-06	0.047619		4.35955e-06	0.0917031		9.50182e-07	0.0917031		5.20076e-06	1.91509		9.39605e-07	1.91509		1.21686e-05	0.525362		3.39774e-06	0.525362		3.77497e-06	0.0411765
3.25288e-05	0.139013		2.82546e-06	0.139013		2.39001e-05	0.34965		4.2612e-06	0.34965		1.74221e-05	1.25253		4.83902e-06	1.25253		1.44732e-05	0.0795053		4.33699e-06	0.0795053		3.11868e-05	0.0340136		5.71862e-06	0.0340136		4.35955e-06	0.0596798		9.50182e-07	0.0596798		5.20076e-06	1.49057		9.39605e-07	1.49057		1.31015e-05	0.536232		3.39774e-06	0.536232		5.29722e-06	0.0470588
3.25288e-05	0.139013		4.55453e-06	0.139013		3.18953e-05	0.104895		4.2612e-06	0.104895		2.95851e-05	1.56162		4.83902e-06	1.56162		1.24029e-05	0.0583039		4.33699e-06	0.0583039		4.78157e-05	0.122449		6.23132e-06	0.122449		4.35955e-06	0.0407569		9.50182e-07	0.0407569		1.08358e-05	1.20755		1.31459e-05	1.20755		1.31015e-05	0.365942		3.39774e-06	0.365942		5.29722e-06	0
3.25288e-05	0.132287		2.82546e-06	0.132287		3.18953e-05	0.573427		4.2612e-06	0.573427		2.95851e-05	1.24646		5.6932e-06	1.24646		1.8777e-05	0.0300353		5.80846e-06	0.0300353		4.78157e-05	0.0408163		7.11333e-06	0.0408163		4.35955e-06	0.0655022		9.50182e-07	0.0655022		1.08358e-05	1.93396		9.39605e-07	1.93396		1.21686e-05	0.677536		3.39774e-06	0.677536		3.77497e-06	0.0882353
3.25288e-05	0.132287		2.82546e-06	0.132287		2.86989e-05	0.433566		4.2612e-06	0.433566		1.74221e-05	1.23636		4.83902e-06	1.23636		1.24029e-05	0.0141343		4.55183e-06	0.0141343		3.42698e-05	0		7.25369e-06	0		4.35955e-06	0.0887918		9.50182e-07	0.0887918		5.20076e-06	1.87736		9.39605e-07	1.87736		1.21452e-05	0.637681		1.5955e-06	0.637681		5.29722e-06	0.0411765
3.25288e-05	0.244395		4.55453e-06	0.244395		3.18953e-05	0.405594		4.2612e-06	0.405594		2.95851e-05	1.41616		4.32647e-06	1.41616		1.24029e-05	0.0159011		4.33699e-06	0.0159011		4.32179e-05	0		6.9601e-06	0		4.35955e-06	0.0727802		9.50182e-07	0.0727802		5.20076e-06	2.19811		9.39605e-07	2.19811		1.21686e-05	0.576087		3.39774e-06	0.576087		5.29722e-06	0.0882353
3.25288e-05	0.197309		2.82546e-06	0.197309		3.18953e-05	0.20979		4.14127e-06	0.20979		1.74221e-05	1.08081		4.83902e-06	1.08081		1.24029e-05	0.00530035		4.55183e-06	0.00530035		4.32179e-05	0.0136054		8.54026e-06	0.0136054		4.35955e-06	0.0363901		9.50182e-07	0.0363901		5.20076e-06	1.60377		9.39605e-07	1.60377		1.21686e-05	0.663043		3.39774e-06	0.663043		5.29722e-06	0.0705882
3.25288e-05	0.213004		4.55453e-06	0.213004		3.18953e-05	0.412587		4.2612e-06	0.412587		1.74221e-05	1.07677		4.83902e-06	1.07677		1.24029e-05	0.0353357		4.55183e-06	0.0353357		1.57172e-05	0		5.38115e-06	0		4.35955e-06	0.069869		9.50182e-07	0.069869		1.08358e-05	1.73585		9.39605e-07	1.73585		1.21452e-05	0.481884		3.39774e-06	0.481884		3.77497e-06	0.0411765
3.25288e-05	0.251121		4.55453e-06	0.251121		3.18953e-05	0.195804		5.95665e-06	0.195804		4.13227e-06	1.09293		4.83902e-06	1.09293		1.24029e-05	0.0265018		4.55183e-06	0.0265018		4.32179e-05	0.0204082		9.18247e-06	0.0204082		4.35955e-06	0.0611354		9.50182e-07	0.0611354		1.08358e-05	2.01887		1.83031e-06	2.01887		1.21452e-05	0.362319		3.39774e-06	0.362319		5.29722e-06	0.0352941
3.25288e-05	0.334081		4.55453e-06	0.334081		3.18953e-05	0.258741		4.8373e-06	0.258741		1.74221e-05	1.29495		4.83902e-06	1.29495		1.24029e-05	0.04947		4.55183e-06	0.04947		4.4409e-05	0.0204082		8.54026e-06	0.0204082		4.35955e-06	0.0887918		9.50182e-07	0.0887918		1.08358e-05	1.25472		1.83031e-06	1.25472		1.21686e-05	0.48913		3.39774e-06	0.48913		5.29722e-06	0.0176471
2.98417e-05	0.383408		2.58965e-06	0.383408		3.18953e-05	0.27972		4.8373e-06	0.27972		1.74221e-05	1.16364		4.83902e-06	1.16364		1.24029e-05	0.00530035		4.55183e-06	0.00530035		4.4409e-05	0.0170068		6.11148e-06	0.0170068		4.35955e-06	0.0742358		9.50182e-07	0.0742358		1.08358e-05	2.17925		1.83031e-06	2.17925		1.21686e-05	0.695652		3.39774e-06	0.695652		5.29722e-06	0.0823529
2.98417e-05	0.264574		2.58965e-06	0.264574		3.18953e-05	0.447552		4.14127e-06	0.447552		1.74221e-05	1.06869		4.83902e-06	1.06869		1.24029e-05	0.0547703		4.55183e-06	0.0547703		4.32179e-05	0		9.18247e-06	0		4.35955e-06	0.0873362		9.50182e-07	0.0873362		1.08358e-05	2.24528		9.39605e-07	2.24528		1.21686e-05	0.648551		3.39774e-06	0.648551		5.24478e-06	0.00588235
3.25288e-05	0.215247		4.55453e-06	0.215247		3.18953e-05	0.335664		4.14127e-06	0.335664		1.74221e-05	0.991919		4.83902e-06	0.991919		1.24029e-05	0.0159011		4.55183e-06	0.0159011		3.24473e-05	0.0306122		6.11148e-06	0.0306122		4.35955e-06	0.101892		2.72098e-06	0.101892		1.08358e-05	1.80189		1.83031e-06	1.80189		1.33939e-05	0.380435		3.39774e-06	0.380435		5.29722e-06	0.0117647
3.25288e-05	0.213004		3.4125e-06	0.213004		3.18953e-05	0.447552		4.2612e-06	0.447552		4.13227e-06	1.11313		4.83902e-06	1.11313		1.24029e-05	0.0123675		4.55183e-06	0.0123675		4.4409e-05	0.0102041		6.11148e-06	0.0102041		4.35955e-06	0.069869		9.50182e-07	0.069869		1.08358e-05	2.16981		1.83031e-06	2.16981		1.31015e-05	0.449275		3.49632e-06	0.449275		5.24478e-06	0.0294118
3.25288e-05	0.141256		3.4125e-06	0.141256		3.59085e-05	0.300699		4.2612e-06	0.300699		1.74221e-05	1.0303		4.83902e-06	1.0303		1.24029e-05	0.0388693		4.55183e-06	0.0388693		1.57172e-05	0.0544218		5.38115e-06	0.0544218		4.35955e-06	0.0786026		9.50182e-07	0.0786026		1.08358e-05	1.81132		1.83031e-06	1.81132		1.33939e-05	0.474638		3.39774e-06	0.474638		5.29722e-06	0
3.25288e-05	0.172646		3.4125e-06	0.172646		3.18953e-05	0.356643		4.2612e-06	0.356643		2.95851e-05	0.989899		6.98917e-06	0.989899		1.24029e-05	0.04947		5.92498e-06	0.04947		4.20685e-05	0.0986395		6.11148e-06	0.0986395		4.35955e-06	0.123726		9.50182e-07	0.123726		1.08358e-05	1.35849		1.83031e-06	1.35849		1.33939e-05	0.612319		3.39774e-06	0.612319		5.29722e-06	0
3.25288e-05	0.188341		4.55453e-06	0.188341		3.18953e-05	0.356643		4.72734e-06	0.356643		3.64476e-05	1		9.88017e-06	1		1.35015e-05	0.118375		5.5201e-06	0.118375		3.80062e-05	0.0170068		5.38115e-06	0.0170068		4.35955e-06	0.0858806		9.50182e-07	0.0858806		5.20076e-06	2.04717		9.39605e-07	2.04717		1.21686e-05	0.405797		3.39774e-06	0.405797		5.29722e-06	0
2.65286e-05	0.159193		1.07008e-06	0.159193		3.18953e-05	0.356643		4.2612e-06	0.356643		2.95851e-05	1.1596		4.32647e-06	1.1596		1.35015e-05	0.040636		4.55183e-06	0.040636		2.87848e-05	0.0204082		5.38115e-06	0.0204082		4.35955e-06	0.148472		9.50182e-07	0.148472		5.20076e-06	2.5283		9.39605e-07	2.5283		1.21686e-05	0.376812		3.39774e-06	0.376812		5.29722e-06	0
2.98417e-05	0.195067		2.16778e-06	0.195067		3.18953e-05	0.328671		4.2612e-06	0.328671		2.95851e-05	1.09495		9.88017e-06	1.09495		1.35015e-05	0.0265018		4.33699e-06	0.0265018		4.24828e-05	0.0238095		6.11148e-06	0.0238095		4.35955e-06	0.0465793		9.50182e-07	0.0465793		1.08358e-05	1.77358		1.83031e-06	1.77358		1.14677e-05	0.539855		4.44012e-06	0.539855		5.29722e-06	0.0235294
3.25288e-05	0.139013		4.55453e-06	0.139013		3.18953e-05	0.27972		4.14127e-06	0.27972		1.74221e-05	1.2202		4.83902e-06	1.2202		1.35015e-05	0.0388693		4.33699e-06	0.0388693		4.9685e-05	0.0170068		6.11148e-06	0.0170068		4.35955e-06	0.157205		9.50182e-07	0.157205		1.08358e-05	2.11321		1.83031e-06	2.11321		1.31015e-05	0.460145		3.98778e-06	0.460145		5.29722e-06	0
3.25288e-05	0.284753		4.55453e-06	0.284753		3.18953e-05	0.167832		4.2612e-06	0.167832		1.74221e-05	0.981818		4.83902e-06	0.981818		1.44732e-05	0.183746		4.33699e-06	0.183746		3.58242e-05	0.0170068		6.11148e-06	0.0170068		4.35955e-06	0.0931587		9.50182e-07	0.0931587		1.08358e-05	2.18868		1.83031e-06	2.18868		1.31015e-05	0.336957		2.01353e-06	0.336957		5.29722e-06	0
3.25288e-05	0.159193		4.55453e-06	0.159193		3.18953e-05	0.34965		4.2612e-06	0.34965		2.95851e-05	1.27475		9.88017e-06	1.27475		1.44732e-05	0.090106		4.33699e-06	0.090106		1.57172e-05	0.00680272		6.11148e-06	0.00680272		4.35955e-06	0.116448		9.50182e-07	0.116448		5.20076e-06	2.28302		9.39605e-07	2.28302		1.31015e-05	0.797101		1.5955e-06	0.797101		5.29722e-06	0.0117647
3.25288e-05	0.150224		4.55453e-06	0.150224		3.18953e-05	0.370629		4.2612e-06	0.370629		1.74221e-05	1.25859		4.83902e-06	1.25859		1.35015e-05	0.0318021		4.33699e-06	0.0318021		4.32179e-05	0.0102041		6.11148e-06	0.0102041		4.35955e-06	0.0407569		9.50182e-07	0.0407569		5.20076e-06	2.33962		9.39605e-07	2.33962		1.33939e-05	0.637681		3.49632e-06	0.637681		5.29722e-06	0
3.25288e-05	0.0695067		2.38538e-06	0.0695067		3.18953e-05	0.328671		4.2612e-06	0.328671		2.95851e-05	1.47071		9.48585e-06	1.47071		1.35015e-05	0.0636042		4.33699e-06	0.0636042		4.32179e-05	0.0442177		5.95334e-06	0.0442177		4.35955e-06	0.069869		9.50182e-07	0.069869		5.20076e-06	2.12264		9.39605e-07	2.12264		1.21452e-05	0.32971		3.49632e-06	0.32971		5.29722e-06	0.0294118
2.98417e-05	0.23991		9.13944e-06	0.23991		3.18953e-05	0.321678		4.2612e-06	0.321678		2.95851e-05	1.36162		1.09212e-05	1.36162		1.35015e-05	0.0265018		4.33699e-06	0.0265018		2.53804e-05	0		4.66663e-06	0		4.35955e-06	0.103348		9.50182e-07	0.103348		5.20076e-06	1.60377		9.39605e-07	1.60377		1.21452e-05	0.5		3.49632e-06	0.5		5.29722e-06	0
2.98417e-05	0.161435		3.4125e-06	0.161435		3.18953e-05	0.307692		4.2612e-06	0.307692		1.74221e-05	1.44646		5.6932e-06	1.44646		1.35015e-05	0.0689046		4.33699e-06	0.0689046		3.76787e-05	0.0578231		5.38115e-06	0.0578231		4.35955e-06	0.11936		9.50182e-07	0.11936		5.20076e-06	2.22642		9.39605e-07	2.22642		1.21452e-05	0.557971		3.98778e-06	0.557971		5.29722e-06	0.0235294
2.98417e-05	0.264574		3.02416e-06	0.264574		3.18953e-05	0.545455		4.2612e-06	0.545455		1.74221e-05	1.50101		4.83902e-06	1.50101		1.35015e-05	0.0742049		4.78669e-06	0.0742049		3.12768e-05	0.0170068		8.54026e-06	0.0170068		4.35955e-06	0.0829694		9.50182e-07	0.0829694		5.20076e-06	1.96226		9.39605e-07	1.96226		1.21686e-05	0.528986		3.39774e-06	0.528986		5.29722e-06	0
1.44951e-05	0.251121		4.52885e-06	0.251121		1.71969e-05	0.405594		4.2612e-06	0.405594		1.74221e-05	1.09293		4.83902e-06	1.09293		1.35015e-05	0.137809		4.78669e-06	0.137809		4.32179e-05	0.00680272		4.1131e-06	0.00680272		4.35955e-06	0.0887918		9.50182e-07	0.0887918		5.20076e-06	1.88679		9.39605e-07	1.88679		1.31015e-05	0.855072		2.01353e-06	0.855072		5.29722e-06	0
2.38823e-05	0.112108		2.58965e-06	0.112108		2.38701e-05	0.195804		4.2612e-06	0.195804		1.74221e-05	1.32727		4.83902e-06	1.32727		1.35015e-05	0.040636		4.78669e-06	0.040636		4.32179e-05	0.0272109		5.95334e-06	0.0272109		4.35955e-06	0.0931587		9.50182e-07	0.0931587		5.20076e-06	1.5283		9.39605e-07	1.5283		1.21686e-05	0.594203		3.49632e-06	0.594203		5.29722e-06	0
2.98417e-05	0.190583		9.13944e-06	0.190583		3.18953e-05	0.321678		4.2612e-06	0.321678		2.95851e-05	1.45657		5.6932e-06	1.45657		1.35015e-05	0.0689046		4.78669e-06	0.0689046		4.32179e-05	0.0136054		8.27407e-06	0.0136054		4.35955e-06	0.0582242		9.50182e-07	0.0582242		5.20076e-06	1.99057		9.39605e-07	1.99057		1.31015e-05	0.601449		2.01353e-06	0.601449		5.29722e-06	0
2.98417e-05	0.221973		3.0072e-06	0.221973		3.18953e-05	0.314685		4.2612e-06	0.314685		2.95851e-05	1.22626		9.48585e-06	1.22626		1.35015e-05	0.024735		4.33699e-06	0.024735		5.50526e-05	0.047619		8.54026e-06	0.047619		4.35955e-06	0.106259		9.50182e-07	0.106259		5.20076e-06	1.27358		9.39605e-07	1.27358		1.21452e-05	0.311594		3.39774e-06	0.311594		5.29722e-06	0
2.98417e-05	0.204036		3.0072e-06	0.204036		3.18953e-05	0.251748		4.2612e-06	0.251748		1.74221e-05	1.27071		4.83902e-06	1.27071		1.35015e-05	0.0194346		5.04869e-06	0.0194346		3.25004e-05	0.0136054		4.66663e-06	0.0136054		4.35955e-06	0.113537		9.50182e-07	0.113537		5.20076e-06	1.75472		9.39605e-07	1.75472		8.91071e-06	0.630435		1.5955e-06	0.630435		5.29722e-06	0
2.98417e-05	0.190583		1.09001e-06	0.190583		1.71969e-05	0.41958		4.2612e-06	0.41958		2.95851e-05	1.59192		4.83902e-06	1.59192		1.35015e-05	0.00353357		4.33699e-06	0.00353357		4.67693e-05	0.0102041		8.54026e-06	0.0102041		1.83101e-05	0.0873362		2.49423e-06	0.0873362		5.20076e-06	1.76415		9.39605e-07	1.76415		1.21452e-05	0.561594		1.5955e-06	0.561594		5.29722e-06	0.0117647
3.25288e-05	0.201794		4.55453e-06	0.201794		2.39001e-05	0.370629		4.2612e-06	0.370629		2.95851e-05	1.33333		4.83902e-06	1.33333		1.35015e-05	0.0371025		4.78669e-06	0.0371025		4.32179e-05	0.0272109		6.11148e-06	0.0272109		4.35955e-06	0.126638		9.50182e-07	0.126638		5.20076e-06	2.01887		9.39605e-07	2.01887		1.21452e-05	0.681159		1.5955e-06	0.681159		5.29722e-06	0
3.25288e-05	0.273543		4.55453e-06	0.273543		3.18953e-05	0.538462		4.2612e-06	0.538462		2.95851e-05	1.47273		4.83902e-06	1.47273		1.35015e-05	0.0106007		5.04869e-06	0.0106007		4.4409e-05	0.0510204		5.75157e-06	0.0510204		4.35955e-06	0.221252		9.50182e-07	0.221252		5.20076e-06	1.38679		9.39605e-07	1.38679		1.21452e-05	0.608696		1.5955e-06	0.608696		5.29722e-06	0
9.03061e-05	0.434978		4.52885e-06	0.434978		2.86989e-05	0.237762		4.2612e-06	0.237762		2.95851e-05	1.45455		4.83902e-06	1.45455		1.35015e-05	0.0194346		5.04869e-06	0.0194346		4.32179e-05	0.0170068		4.1131e-06	0.0170068		4.35955e-06	0.110626		9.50182e-07	0.110626		5.20076e-06	1.76415		9.39605e-07	1.76415		1.21452e-05	0.735507		1.5955e-06	0.735507		5.29722e-06	0.0176471
9.03061e-05	0.340807		4.52885e-06	0.340807		2.86989e-05	0.559441		4.2612e-06	0.559441		2.95851e-05	1.24848		4.83902e-06	1.24848		1.38726e-05	0.00706714		5.04869e-06	0.00706714		1.57172e-05	0.0442177		4.55784e-06	0.0442177		1.27154e-05	0.11936		9.50182e-07	0.11936		5.20076e-06	2.00943		9.39605e-07	2.00943		1.21686e-05	0.706522		1.5955e-06	0.706522		5.29722e-06	0
8.81721e-05	0.452915		4.52885e-06	0.452915		3.18953e-05	0.384615		4.2612e-06	0.384615		1.74221e-05	1.35152		4.83902e-06	1.35152		1.38726e-05	0.00353357		5.2707e-06	0.00353357		4.32179e-05	0		8.54026e-06	0		4.35955e-06	0.0727802		9.50182e-07	0.0727802		5.20076e-06	1.63208		9.39605e-07	1.63208		1.33939e-05	0.576087		3.39774e-06	0.576087		5.29722e-06	0
9.03061e-05	0.464126		4.52885e-06	0.464126		3.18953e-05	0.286713		4.2612e-06	0.286713		1.74221e-05	1.2404		4.83902e-06	1.2404		1.38726e-05	0.0106007		5.04869e-06	0.0106007		2.37665e-05	0.0170068		5.77934e-06	0.0170068		4.35955e-06	0.142649		9.50182e-07	0.142649		5.20076e-06	2.16981		9.39605e-07	2.16981		1.21686e-05	0.5		1.5955e-06	0.5		5.29722e-06	0
3.35011e-05	0.421525		4.52885e-06	0.421525		3.7842e-05	0.272727		4.2612e-06	0.272727		1.74221e-05	1.05455		4.83902e-06	1.05455		1.35015e-05	0.0141343		5.04869e-06	0.0141343		4.32179e-05	0.0204082		6.9601e-06	0.0204082		1.27154e-05	0.11936		9.50182e-07	0.11936		5.20076e-06	1.04717		9.39605e-07	1.04717		1.21686e-05	0.764493		1.5955e-06	0.764493		5.29722e-06	0
4.78173e-05	0.278027		4.52885e-06	0.278027		3.18953e-05	0.272727		4.2612e-06	0.272727		2.95851e-05	1.40202		4.83902e-06	1.40202		1.35015e-05	0.0724382		4.33699e-06	0.0724382		4.32179e-05	0.0170068		6.11148e-06	0.0170068		4.35955e-06	0.069869		9.50182e-07	0.069869		5.20076e-06	1.33019		9.39605e-07	1.33019		1.33939e-05	0.82971		1.5955e-06	0.82971		5.29722e-06	0
0.000117772	0.174888		4.52885e-06	0.174888		1.88337e-05	0.153846		4.2612e-06	0.153846		2.95851e-05	1.14343		9.88017e-06	1.14343		1.30865e-05	0.0971731		4.33699e-06	0.0971731		3.76787e-05	0.0102041		6.11148e-06	0.0102041		1.27154e-05	0.184862		9.50182e-07	0.184862		5.20076e-06	1.41509		9.39605e-07	1.41509		1.21452e-05	0.532609		1.5955e-06	0.532609		5.29722e-06	0
9.03061e-05	0.130045		4.52885e-06	0.130045		3.18953e-05	0.27972		4.2612e-06	0.27972		1.74221e-05	1.33131		4.83902e-06	1.33131		1.30865e-05	0.0671378		4.33699e-06	0.0671378		4.32179e-05	0.0952381		6.9601e-06	0.0952381		1.27154e-05	0.19214		9.50182e-07	0.19214		5.20076e-06	1.74528		9.39605e-07	1.74528		1.21452e-05	0.539855		3.49632e-06	0.539855		5.29722e-06	0
1.03592e-05	0.242152		4.52885e-06	0.242152		1.88337e-05	0.286713		4.2612e-06	0.286713		2.95851e-05	1.32525		9.88017e-06	1.32525		1.30865e-05	0.0954064		4.33699e-06	0.0954064		2.79963e-05	0.00680272		4.1131e-06	0.00680272		1.27154e-05	0.117904		9.50182e-07	0.117904		5.20076e-06	1.92453		9.39605e-07	1.92453		1.21452e-05	0.869565		1.37372e-05	0.869565		5.29722e-06	0
4.78173e-05	0.181614		4.52885e-06	0.181614		1.71969e-05	0.608392		4.14127e-06	0.608392		2.95851e-05	1.35152		5.6932e-06	1.35152		1.35015e-05	0.0583039		4.33699e-06	0.0583039		3.58242e-05	0.00680272		6.11148e-06	0.00680272		1.27154e-05	0.125182		6.30121e-07	0.125182		1.08358e-05	1.21698		1.83031e-06	1.21698		1.21452e-05	0.655797		1.5955e-06	0.655797		5.29722e-06	0
2.76657e-05	0.266816		4.52885e-06	0.266816		2.86989e-05	0.370629		4.2612e-06	0.370629		2.52782e-05	1.19798		5.6932e-06	1.19798		1.35015e-05	0.0689046		5.04869e-06	0.0689046		1.57172e-05	0.0136054		6.9601e-06	0.0136054		1.27154e-05	0.0786026		9.50182e-07	0.0786026		5.20076e-06	1.34906		9.39605e-07	1.34906		1.21452e-05	0.547101		3.39774e-06	0.547101		5.29722e-06	0
1.44951e-05	0.255605		4.52885e-06	0.255605		1.88337e-05	0.398601		4.2612e-06	0.398601		2.95851e-05	1.13131		9.88017e-06	1.13131		1.38726e-05	0.040636		5.04869e-06	0.040636		4.32179e-05	0.0340136		6.11148e-06	0.0340136		1.27154e-05	0.120815		6.30121e-07	0.120815		5.20076e-06	1.04717		9.39605e-07	1.04717		1.21686e-05	0.318841		3.39774e-06	0.318841		5.29722e-06	0
1.03592e-05	0.210762		4.52885e-06	0.210762		1.88337e-05	0.27972		4.8373e-06	0.27972		2.34686e-05	1.15354		7.6648e-06	1.15354		1.35015e-05	0.0547703		5.04869e-06	0.0547703		2.79963e-05	0.0612245		4.1131e-06	0.0612245		1.27154e-05	0.0858806		9.50182e-07	0.0858806		1.08358e-05	1.64151		1.83031e-06	1.64151		1.80218e-05	0.398551		3.39774e-06	0.398551		5.29722e-06	0
0.000117772	0.159193		4.52885e-06	0.159193		1.71969e-05	0.300699		4.14127e-06	0.300699		2.95851e-05	0.973737		4.83902e-06	0.973737		1.30865e-05	0.0441696		5.04869e-06	0.0441696		3.24473e-05	0		6.11148e-06	0		1.27154e-05	0.174672		6.30121e-07	0.174672		5.20076e-06	1.56604		9.39605e-07	1.56604		1.80218e-05	0.460145		4.09276e-06	0.460145		5.29722e-06	0
9.25639e-06	0.127803		4.52885e-06	0.127803		1.88337e-05	0.293706		4.8373e-06	0.293706		1.74221e-05	1		4.32647e-06	1		1.30865e-05	0.0194346		5.04869e-06	0.0194346		4.32179e-05	0.0136054		4.1131e-06	0.0136054		1.27154e-05	0.129549		6.30121e-07	0.129549		5.20076e-06	2.33962		9.39605e-07	2.33962		1.80218e-05	0.26087		4.09276e-06	0.26087		5.29722e-06	0.0176471
9.25639e-06	0.213004		4.52885e-06	0.213004		1.88337e-05	0.517483		4.2612e-06	0.517483		2.95851e-05	1.10101		6.98917e-06	1.10101		1.35015e-05	0.0565371		5.04869e-06	0.0565371		3.58242e-05	0.0102041		6.11148e-06	0.0102041		1.27154e-05	0.116448		9.50182e-07	0.116448		5.20076e-06	1.70755		9.39605e-07	1.70755		1.80218e-05	0.119565		4.09276e-06	0.119565		5.29722e-06	0
9.25639e-06	0.0852018		2.16778e-06	0.0852018		1.71969e-05	0.286713		4.2612e-06	0.286713		2.95851e-05	1.23232		9.88017e-06	1.23232		1.30865e-05	0.0106007		5.04869e-06	0.0106007		1.57172e-05	0.0714286		4.87234e-06	0.0714286		1.27154e-05	0.190684		6.30121e-07	0.190684		5.20076e-06	1.5		9.39605e-07	1.5		1.80218e-05	0.402174		4.09276e-06	0.402174		5.29722e-06	0
4.90868e-05	0.0381166		2.16778e-06	0.0381166		1.88337e-05	0.307692		4.2612e-06	0.307692		2.95851e-05	1.15354		7.90133e-06	1.15354		1.35015e-05	0.0176678		5.04869e-06	0.0176678		3.76787e-05	0.0442177		6.11148e-06	0.0442177		1.27154e-05	0.0931587		6.30121e-07	0.0931587		5.20076e-06	2.27358		9.39605e-07	2.27358		1.80218e-05	0.413043		4.09276e-06	0.413043		5.29722e-06	0
4.90868e-05	0.0515695		2.16778e-06	0.0515695		1.71969e-05	0.342657		4.14127e-06	0.342657		2.95851e-05	1.08283		6.2361e-06	1.08283		1.35015e-05	0.0318021		5.04869e-06	0.0318021		3.24473e-05	0.0408163		6.11148e-06	0.0408163		1.27154e-05	0.180495		6.30121e-07	0.180495		5.20076e-06	2.03774		9.39605e-07	2.03774		1.80218e-05	0.427536		4.09276e-06	0.427536		5.29722e-06	0
9.25639e-06	0.134529		2.82546e-06	0.134529		1.71969e-05	0.384615		4.14127e-06	0.384615		2.95851e-05	1.25859		9.88017e-06	1.25859		1.35015e-05	0.0265018		4.33699e-06	0.0265018		4.09344e-05	0.0612245		6.11148e-06	0.0612245		1.27154e-05	0.157205		6.30121e-07	0.157205		5.20076e-06	1.85849		9.39605e-07	1.85849		8.91071e-06	0.630435		1.5955e-06	0.630435		5.29722e-06	0.0117647
2.98417e-05	0.161435		4.52885e-06	0.161435		1.71969e-05	0.237762		4.14127e-06	0.237762		3.64476e-05	1.07071		9.39443e-06	1.07071		1.35015e-05	0.0318021		4.33699e-06	0.0318021		3.76787e-05	0.0306122		6.11148e-06	0.0306122		4.35955e-06	0.0975255		9.50182e-07	0.0975255		1.08358e-05	2.09434		1.83031e-06	2.09434		1.80218e-05	0.438406		4.09276e-06	0.438406		5.29722e-06	0.0117647
9.25639e-06	0.204036		2.16778e-06	0.204036		1.71969e-05	0.188811		4.2612e-06	0.188811		2.32975e-05	1.38586		9.78833e-06	1.38586		1.8777e-05	0.024735		5.04869e-06	0.024735		4.78157e-05	0.0408163		6.11148e-06	0.0408163		1.27154e-05	0.107715		6.30121e-07	0.107715		5.20076e-06	2.23585		1.83031e-06	2.23585		5.66377e-06	0.5		3.39774e-06	0.5		5.29722e-06	0.0352941
9.25639e-06	0.125561		4.52885e-06	0.125561		1.71969e-05	0.258741		4.14127e-06	0.258741		2.51923e-05	1.05657		6.98917e-06	1.05657		1.38726e-05	0.0212014		5.04869e-06	0.0212014		4.47624e-05	0.0408163		6.27307e-06	0.0408163		1.27154e-05	0.131004		6.30121e-07	0.131004		5.20076e-06	2.14151		1.83031e-06	2.14151		1.33939e-05	0.681159		1.5955e-06	0.681159		5.29722e-06	0
9.25639e-06	0.0986547		4.52885e-06	0.0986547		1.71969e-05	0.524476		4.14127e-06	0.524476		2.95851e-05	1.21616		6.2361e-06	1.21616		1.38726e-05	0.00353357		5.04869e-06	0.00353357		4.83107e-05	0.0204082		6.79173e-06	0.0204082		1.27154e-05	0.0567686		9.50182e-07	0.0567686		5.20076e-06	1.29245		9.39605e-07	1.29245		1.80218e-05	0.692029		4.09276e-06	0.692029		5.29722e-06	0
9.25639e-06	0.123318		4.52885e-06	0.123318		3.18953e-05	0.412587		4.14127e-06	0.412587		2.34686e-05	1.41414		7.6648e-06	1.41414		1.38726e-05	0.0159011		5.04869e-06	0.0159011		4.09344e-05	0.0102041		6.11148e-06	0.0102041		4.35955e-06	0.160116		9.50182e-07	0.160116		5.20076e-06	1.16981		9.39605e-07	1.16981		1.80218e-05	0.706522		5.03188e-06	0.706522		5.29722e-06	0
4.90868e-05	0.0964126		2.16778e-06	0.0964126		1.71969e-05	0.188811		4.14127e-06	0.188811		2.95851e-05	1.13737		6.98917e-06	1.13737		1.35015e-05	0.0318021		5.04869e-06	0.0318021		3.76787e-05	0.0102041		6.11148e-06	0.0102041		1.27154e-05	0.0989811		9.50182e-07	0.0989811		5.20076e-06	1.98113		1.83031e-06	1.98113		1.80218e-05	0.724638		4.09276e-06	0.724638		5.29722e-06	0
2.98417e-05	0.132287		2.16778e-06	0.132287		1.71969e-05	0.27972		4.14127e-06	0.27972		2.95851e-05	1.11111		7.6648e-06	1.11111		1.38726e-05	0.0353357		5.04869e-06	0.0353357		4.83107e-05	0		6.11148e-06	0		1.27154e-05	0.131004		9.50182e-07	0.131004		5.20076e-06	1.4717		9.39605e-07	1.4717		8.91071e-06	0.554348		1.5955e-06	0.554348		5.29722e-06	0.0117647
2.09824e-05	0.163677		2.38538e-06	0.163677		1.71969e-05	0.132867		4.14127e-06	0.132867		2.95851e-05	1.15758		8.02192e-06	1.15758		1.38726e-05	0.0229682		5.04869e-06	0.0229682		4.68052e-05	0.0442177		7.22603e-06	0.0442177		4.35955e-06	0.196507		9.50182e-07	0.196507		5.20076e-06	1.77358		9.39605e-07	1.77358		1.33939e-05	0.663043		1.5955e-06	0.663043		5.29722e-06	0
2.65286e-05	0.112108		2.38538e-06	0.112108		1.71969e-05	0.384615		4.14127e-06	0.384615		1.74221e-05	1.2303		5.6932e-06	1.2303		1.38726e-05	0.00883392		5.2707e-06	0.00883392		1.37624e-05	0.12585		6.27307e-06	0.12585		4.35955e-06	0.125182		9.50182e-07	0.125182		5.20076e-06	1.53774		9.39605e-07	1.53774		1.33939e-05	0.586957		1.5955e-06	0.586957		5.29722e-06	0
1.44951e-05	0.058296		3.15369e-06	0.058296		1.71969e-05	0.433566		4.14127e-06	0.433566		2.95851e-05	1.17778		6.98917e-06	1.17778		1.38726e-05	0.00883392		5.2707e-06	0.00883392		4.68052e-05	0.0102041		6.27307e-06	0.0102041		4.35955e-06	0.202329		6.30121e-07	0.202329		5.20076e-06	1.48113		9.39605e-07	1.48113		1.31015e-05	0.644928		1.5955e-06	0.644928		5.29722e-06	0.0176471
2.98417e-05	0.168161		3.4125e-06	0.168161		1.71969e-05	0.538462		4.14127e-06	0.538462		1.74221e-05	1.22626		4.83902e-06	1.22626		1.38726e-05	0.0212014		5.04869e-06	0.0212014		4.67693e-05	0.0340136		6.11148e-06	0.0340136		1.27154e-05	0.206696		6.30121e-07	0.206696		5.20076e-06	1.50943		9.39605e-07	1.50943		1.14677e-05	0.547101		6.2211e-06	0.547101		5.29722e-06	0
1.70366e-05	0.116592		4.56426e-06	0.116592		1.88337e-05	0.447552		4.8373e-06	0.447552		1.74221e-05	1.24242		4.32647e-06	1.24242		1.38726e-05	0.0212014		5.2707e-06	0.0212014		4.24828e-05	0.0578231		6.11148e-06	0.0578231		1.27154e-05	0.206696		6.30121e-07	0.206696		1.08358e-05	2.23585		1.83031e-06	2.23585		1.33939e-05	0.467391		8.34098e-07	0.467391		5.29722e-06	0
2.98417e-05	0.201794		3.4125e-06	0.201794		1.88337e-05	0.433566		4.14127e-06	0.433566		3.64476e-05	1.00808		9.80784e-06	1.00808		1.38726e-05	0.0176678		5.2707e-06	0.0176678		4.09344e-05	0.00680272		6.11148e-06	0.00680272		1.27154e-05	0.269287		6.30121e-07	0.269287		1.08358e-05	2.07547		1.83031e-06	2.07547		1.33939e-05	0.572464		1.5955e-06	0.572464		5.29722e-06	0.0117647
2.98417e-05	0.0426009		2.58965e-06	0.0426009		1.71969e-05	0.314685		4.14127e-06	0.314685		4.33231e-05	1.14747		9.80784e-06	1.14747		1.38726e-05	0.0388693		5.2707e-06	0.0388693		2.41895e-05	0.0646259		6.11148e-06	0.0646259		1.27154e-05	0.114993		9.50182e-07	0.114993		6.37482e-05	1.23585		1.83031e-06	1.23585		1.33939e-05	0.23913		1.5955e-06	0.23913		5.29722e-06	0.0294118
2.98417e-05	0.174888		3.4125e-06	0.174888		1.71969e-05	0.202797		4.14127e-06	0.202797		3.64476e-05	1.03838		9.12523e-06	1.03838		1.38726e-05	0.00530035		5.2707e-06	0.00530035		1.57172e-05	0.047619		6.11148e-06	0.047619		4.35955e-06	0.158661		6.30121e-07	0.158661		1.08358e-05	0.971698		1.83031e-06	0.971698		1.47093e-05	0.402174		1.5955e-06	0.402174		5.29722e-06	0
1.70366e-05	0.352018		5.03237e-06	0.352018		1.71969e-05	0.118881		4.14127e-06	0.118881		2.95851e-05	1.07879		9.88017e-06	1.07879		1.38726e-05	0.0123675		5.2707e-06	0.0123675		4.20685e-05	0.0102041		6.11148e-06	0.0102041		4.35955e-06	0.129549		6.30121e-07	0.129549		1.08358e-05	1.39623		1.31459e-05	1.39623		1.21452e-05	0.557971		1.5955e-06	0.557971		5.29722e-06	0.0117647
1.55258e-05	0.403587		2.58965e-06	0.403587		1.71969e-05	0.251748		4.14127e-06	0.251748		2.95851e-05	0.987879		9.88017e-06	0.987879		1.38726e-05	0.00706714		5.2707e-06	0.00706714		4.4409e-05	0.0204082		6.11148e-06	0.0204082		1.27154e-05	0.122271		6.30121e-07	0.122271		0.000115237	1.39623		1.31459e-05	1.39623		1.21686e-05	0.565217		3.49632e-06	0.565217		5.29722e-06	0
2.38823e-05	0.450673		5.03237e-06	0.450673		1.71969e-05	0.34965		4.14127e-06	0.34965		1.98239e-05	0.973737		6.2361e-06	0.973737		1.38726e-05	0.0229682		5.04869e-06	0.0229682		2.87848e-05	0.0714286		6.11148e-06	0.0714286		1.27154e-05	0.10917		6.30121e-07	0.10917		1.08358e-05	1.16981		1.83031e-06	1.16981		1.33939e-05	0.525362		1.5955e-06	0.525362		5.29722e-06	0
1.70366e-05	0.352018		6.41315e-06	0.352018		1.71969e-05	0.244755		4.14127e-06	0.244755		2.51923e-05	1.0404		6.98917e-06	1.0404		1.38726e-05	0.0106007		5.2707e-06	0.0106007		3.74708e-05	0.00340136		6.11148e-06	0.00340136		1.27154e-05	0.104803		9.50182e-07	0.104803		1.08358e-05	1.04717		1.31459e-05	1.04717		1.21686e-05	0.297101		3.49632e-06	0.297101		5.29722e-06	0.0705882
1.55258e-05	0.358744		6.97552e-06	0.358744		1.71969e-05	0.195804		4.2612e-06	0.195804		3.64476e-05	0.937374		6.2361e-06	0.937374		1.38726e-05	0.0282686		5.04869e-06	0.0282686		1.57172e-05	0		6.11148e-06	0		1.27154e-05	0.144105		6.30121e-07	0.144105		1.08358e-05	1.24528		1.31459e-05	1.24528		1.21686e-05	0.32971		3.49632e-06	0.32971		5.29722e-06	0
2.38823e-05	0.374439		6.97552e-06	0.374439		3.18953e-05	0.398601		4.2612e-06	0.398601		1.74221e-05	1.23434		4.32647e-06	1.23434		1.30865e-05	0.0123675		5.04869e-06	0.0123675		4.68052e-05	0.00340136		6.11148e-06	0.00340136		4.35955e-06	0.139738		6.30121e-07	0.139738		1.08358e-05	1.46226		9.39605e-07	1.46226		1.33939e-05	0.394928		3.39774e-06	0.394928		5.29722e-06	0.0117647
2.38823e-05	0.38565		3.4125e-06	0.38565		1.71969e-05	0.181818		4.14127e-06	0.181818		2.95851e-05	1.13333		4.32647e-06	1.13333		1.30865e-05	0.0724382		4.33699e-06	0.0724382		4.64274e-05	0.00680272		6.11148e-06	0.00680272		4.35955e-06	0.16885		6.30121e-07	0.16885		1.08358e-05	1.21698		4.91715e-06	1.21698		1.31015e-05	0.438406		1.5955e-06	0.438406		5.29722e-06	0.0176471
2.38823e-05	0.204036		3.4125e-06	0.204036		1.71969e-05	0.356643		4.14127e-06	0.356643		1.74221e-05	1.16768		4.83902e-06	1.16768		1.30865e-05	0.024735		5.04869e-06	0.024735		3.76787e-05	0.0238095		6.11148e-06	0.0238095		4.35955e-06	0.152838		6.30121e-07	0.152838		1.08358e-05	1.20755		4.91715e-06	1.20755		1.33939e-05	0.347826		3.39774e-06	0.347826		5.29722e-06	0.0235294
2.98417e-05	0.372197		3.4125e-06	0.372197		1.88337e-05	0.20979		4.2612e-06	0.20979		3.64476e-05	1.06465		4.32647e-06	1.06465		1.30865e-05	0.0353357		5.04869e-06	0.0353357		3.99879e-05	0		6.11148e-06	0		4.35955e-06	0.174672		6.30121e-07	0.174672		1.08358e-05	1.03774		9.39605e-07	1.03774		1.33939e-05	0.601449		1.5955e-06	0.601449		5.29722e-06	0
7.26007e-06	0.248879		3.4125e-06	0.248879		1.71969e-05	0.685315		4.14127e-06	0.685315		3.64476e-05	0.949495		4.32647e-06	0.949495		1.30865e-05	0.0441696		4.33699e-06	0.0441696		3.80062e-05	0.0408163		6.11148e-06	0.0408163		1.27154e-05	0.117904		6.30121e-07	0.117904		1.08358e-05	1.5		1.83031e-06	1.5		1.21452e-05	0.297101		5.03188e-06	0.297101		5.29722e-06	0.0235294
7.26007e-06	0.197309		3.4125e-06	0.197309		1.71969e-05	0.20979		4.2612e-06	0.20979		3.34433e-05	0.983838		8.02192e-06	0.983838		1.30865e-05	0.127208		5.04869e-06	0.127208		1.57172e-05	0.0136054		6.11148e-06	0.0136054		4.35955e-06	0.200873		6.30121e-07	0.200873		1.08358e-05	1.24528		1.83031e-06	1.24528		1.21452e-05	0.445652		3.49632e-06	0.445652		5.29722e-06	0.0294118
2.98417e-05	0.172646		3.4125e-06	0.172646		1.71969e-05	0.363636		4.14127e-06	0.363636		2.32975e-05	1.07273		4.32647e-06	1.07273		1.30865e-05	0.127208		5.04869e-06	0.127208		3.80062e-05	0.00340136		6.11148e-06	0.00340136		4.35955e-06	0.123726		6.30121e-07	0.123726		6.37482e-05	1.23585		1.31459e-05	1.23585		1.21686e-05	0.322464		3.39774e-06	0.322464		5.29722e-06	0.0352941
7.26007e-06	0.213004		3.4125e-06	0.213004		1.71969e-05	0.328671		4.14127e-06	0.328671		2.95851e-05	0.915152		8.02192e-06	0.915152		1.30865e-05	0.065371		4.33699e-06	0.065371		1.57172e-05	0.0306122		5.38115e-06	0.0306122		4.35955e-06	0.142649		6.30121e-07	0.142649		1.08358e-05	1.38679		1.31459e-05	1.38679		1.33939e-05	0.576087		3.39774e-06	0.576087		5.29722e-06	0
2.98417e-05	0.156951		6.97552e-06	0.156951		1.71969e-05	0.237762		4.14127e-06	0.237762		1.74221e-05	0.925253		4.83902e-06	0.925253		1.35015e-05	0.0123675		5.04869e-06	0.0123675		3.80062e-05	0		6.11148e-06	0		4.35955e-06	0.055313		6.30121e-07	0.055313		5.20076e-06	1.67925		9.39605e-07	1.67925		1.14677e-05	0.355072		3.69825e-06	0.355072		5.29722e-06	0
7.26007e-06	0.455157		3.4125e-06	0.455157		1.71969e-05	0.202797		4.14127e-06	0.202797		1.74221e-05	0.979798		4.32647e-06	0.979798		3.38437e-05	0.0176678		5.04869e-06	0.0176678		3.80062e-05	0.0102041		6.11148e-06	0.0102041		1.27154e-05	0.173217		6.30121e-07	0.173217		1.08358e-05	1.57547		1.31459e-05	1.57547		1.14677e-05	0.550725		3.69825e-06	0.550725		5.29722e-06	0
2.98417e-05	0.278027		3.4125e-06	0.278027		1.71969e-05	0.20979		4.14127e-06	0.20979		1.74221e-05	0.983838		4.32647e-06	0.983838		1.30865e-05	0.0300353		5.04869e-06	0.0300353		3.99879e-05	0.00340136		6.79173e-06	0.00340136		4.35955e-06	0.142649		6.30121e-07	0.142649		1.08358e-05	1.68868		1.83031e-06	1.68868		1.21686e-05	0.311594		3.69825e-06	0.311594		5.29722e-06	0
1.70366e-05	0.183857		3.4125e-06	0.183857		3.18953e-05	0.300699		4.2612e-06	0.300699		2.32975e-05	0.925253		9.78833e-06	0.925253		1.35015e-05	0.00883392		4.33699e-06	0.00883392		3.24473e-05	0		5.38115e-06	0		1.27154e-05	0.167394		6.30121e-07	0.167394		1.08358e-05	1.35849		9.39605e-07	1.35849		1.14677e-05	0.423913		3.69825e-06	0.423913		5.29722e-06	0
1.70366e-05	0.210762		4.56426e-06	0.210762		1.71969e-05	0.188811		4.14127e-06	0.188811		2.51923e-05	0.909091		4.32647e-06	0.909091		1.35015e-05	0.00883392		4.33699e-06	0.00883392		1.57172e-05	0.0136054		5.75157e-06	0.0136054		4.35955e-06	0.129549		6.30121e-07	0.129549		5.20076e-06	1.25472		9.39605e-07	1.25472		1.33939e-05	0.59058		1.5955e-06	0.59058		5.29722e-06	0
1.70366e-05	0.331839		4.56426e-06	0.331839		3.18953e-05	0.538462		4.2612e-06	0.538462		2.51923e-05	0.870707		4.32647e-06	0.870707		1.8777e-05	0.0176678		4.55183e-06	0.0176678		1.57172e-05	0		5.75157e-06	0		4.35955e-06	0.144105		6.30121e-07	0.144105		1.08358e-05	1.54717		1.83031e-06	1.54717		1.33939e-05	0.326087		1.5955e-06	0.326087		5.29722e-06	0.0411765
1.70366e-05	0.230942		4.56426e-06	0.230942		3.18953e-05	0.447552		4.2612e-06	0.447552		3.10346e-05	0.907071		4.32647e-06	0.907071		1.35015e-05	0.0265018		4.33699e-06	0.0265018		3.76787e-05	0.0272109		5.72537e-06	0.0272109		4.35955e-06	0.16885		6.30121e-07	0.16885		1.761e-05	1.89623		9.39605e-07	1.89623		1.33939e-05	0.623188		1.5955e-06	0.623188		5.29722e-06	0.0117647
1.70366e-05	0.394619		5.03237e-06	0.394619		2.84824e-05	0.440559		4.2612e-06	0.440559		3.10346e-05	0.925253		3.137e-06	0.925253		1.24029e-05	0.0212014		4.55183e-06	0.0212014		3.25004e-05	0.0170068		4.66663e-06	0.0170068		1.27154e-05	0.125182		6.30121e-07	0.125182		5.20076e-06	1.50943		9.39605e-07	1.50943		1.21686e-05	0.431159		3.69825e-06	0.431159		5.29722e-06	0
2.09824e-05	0.473094		3.89994e-06	0.473094		3.18953e-05	0.440559		4.2612e-06	0.440559		1.74221e-05	0.963636		4.32647e-06	0.963636		1.35015e-05	0.00530035		4.33699e-06	0.00530035		3.24473e-05	0.047619		5.38115e-06	0.047619		4.35955e-06	0.148472		6.30121e-07	0.148472		5.20076e-06	1.42453		9.39605e-07	1.42453		1.31015e-05	0.42029		1.5955e-06	0.42029		5.29722e-06	0
1.70366e-05	0.347534		5.03237e-06	0.347534		2.84824e-05	0.671329		3.84715e-06	0.671329		2.51923e-05	0.892929		8.02192e-06	0.892929		1.30865e-05	0.0176678		4.33699e-06	0.0176678		4.24828e-05	0.0272109		8.54026e-06	0.0272109		4.35955e-06	0.116448		6.30121e-07	0.116448		5.20076e-06	1.40566		1.83031e-06	1.40566		1.31015e-05	0.387681		3.49632e-06	0.387681		5.29722e-06	0
2.38823e-05	0.401345		6.97552e-06	0.401345		3.18953e-05	0.545455		4.2612e-06	0.545455		2.32975e-05	1.01212		7.6648e-06	1.01212		1.24029e-05	0.0335689		4.55183e-06	0.0335689		2.53804e-05	0.0272109		5.38115e-06	0.0272109		4.35955e-06	0.0858806		6.30121e-07	0.0858806		1.08358e-05	1.56604		1.31459e-05	1.56604		1.21452e-05	0.268116		3.69825e-06	0.268116		5.29722e-06	0.0176471
2.38823e-05	0.569507		3.4125e-06	0.569507		1.88337e-05	0.405594		4.8373e-06	0.405594		2.51923e-05	0.943434		5.6932e-06	0.943434		1.35015e-05	0.024735		4.33699e-06	0.024735		3.58242e-05	0		6.11148e-06	0		0.000162733	0.0902475		2.72098e-06	0.0902475		5.20076e-06	1.18868		9.39605e-07	1.18868		1.21686e-05	0.351449		3.69825e-06	0.351449		5.29722e-06	0.0352941
2.38823e-05	0.235426		2.58965e-06	0.235426		2.86989e-05	0.447552		4.2612e-06	0.447552		2.51923e-05	0.876768		4.32647e-06	0.876768		1.24029e-05	0.0865724		4.33699e-06	0.0865724		4.24828e-05	0		5.38115e-06	0		4.35955e-06	0.148472		6.30121e-07	0.148472		1.08358e-05	1.43396		9.39605e-07	1.43396		1.31015e-05	0.423913		3.69825e-06	0.423913		5.29722e-06	0
1.44951e-05	0.329596		3.15369e-06	0.329596		3.18953e-05	0.377622		4.2612e-06	0.377622		2.51923e-05	0.808081		9.48585e-06	0.808081		1.44732e-05	0.0512367		4.33699e-06	0.0512367		3.25004e-05	0		4.63176e-06	0		4.35955e-06	0.069869		6.30121e-07	0.069869		5.20076e-06	1.37736		9.39605e-07	1.37736		1.21452e-05	0.217391		1.5955e-06	0.217391		5.29722e-06	0.0117647
7.26007e-06	0.410314		3.89994e-06	0.410314		2.84824e-05	0.384615		4.2612e-06	0.384615		2.32975e-05	0.842424		4.32647e-06	0.842424		1.24029e-05	0.0123675		4.55183e-06	0.0123675		3.24473e-05	0.0102041		6.11148e-06	0.0102041		4.35955e-06	0.154294		2.72098e-06	0.154294		5.20076e-06	1.85849		9.39605e-07	1.85849		1.31015e-05	0.478261		1.5955e-06	0.478261		5.29722e-06	0
7.26007e-06	0.663677		3.89994e-06	0.663677		2.84824e-05	0.517483		5.1879e-06	0.517483		2.32975e-05	0.810101		8.94542e-06	0.810101		1.24029e-05	0.0106007		4.55183e-06	0.0106007		3.80062e-05	0.0170068		4.85736e-06	0.0170068		4.35955e-06	0.193595		6.30121e-07	0.193595		5.20076e-06	2.04717		9.39605e-07	2.04717		1.31015e-05	0.576087		1.5955e-06	0.576087		5.29722e-06	0.0235294
2.76657e-05	0.403587		3.89994e-06	0.403587		2.38701e-05	0.706294		4.2612e-06	0.706294		2.32975e-05	0.955556		4.32647e-06	0.955556		1.38726e-05	0.00353357		5.2707e-06	0.00353357		3.80062e-05	0.00340136		5.38115e-06	0.00340136		4.35955e-06	0.101892		6.30121e-07	0.101892		5.20076e-06	1.85849		9.39605e-07	1.85849		1.31015e-05	0.282609		3.49632e-06	0.282609		5.29722e-06	0
1.44951e-05	0.304933		3.15369e-06	0.304933		3.18953e-05	0.34965		4.2612e-06	0.34965		1.74221e-05	0.858586		4.32647e-06	0.858586		1.38726e-05	0.0371025		5.04869e-06	0.0371025		3.24473e-05	0		6.11148e-06	0		4.35955e-06	0.136827		6.30121e-07	0.136827		5.20076e-06	1.87736		9.39605e-07	1.87736		1.31015e-05	0.268116		3.49632e-06	0.268116		5.29722e-06	0.0176471
4.76288e-05	0.343049		3.89994e-06	0.343049		1.71969e-05	0.468531		4.14127e-06	0.468531		2.95851e-05	0.870707		4.32647e-06	0.870707		1.24029e-05	0.0441696		4.55183e-06	0.0441696		4.4409e-05	0.00340136		8.2573e-06	0.00340136		4.35955e-06	0.10917		6.30121e-07	0.10917		5.20076e-06	1.98113		9.39605e-07	1.98113		1.21686e-05	0.525362		3.69825e-06	0.525362		5.29722e-06	0
1.75799e-05	0.715247		3.89994e-06	0.715247		1.71969e-05	0.440559		4.14127e-06	0.440559		2.32975e-05	0.951515		6.98917e-06	0.951515		1.24029e-05	0.0229682		4.55183e-06	0.0229682		4.4409e-05	0.00340136		7.34484e-06	0.00340136		4.35955e-06	0.0829694		6.30121e-07	0.0829694		5.20076e-06	1.89623		9.39605e-07	1.89623		1.21686e-05	0.481884		3.69825e-06	0.481884		5.29722e-06	0
1.44951e-05	0.381166		3.15369e-06	0.381166		2.39001e-05	0.237762		3.84715e-06	0.237762		2.95851e-05	1.05051		9.48585e-06	1.05051		1.35015e-05	0.0424028		4.55183e-06	0.0424028		3.24473e-05	0		4.63176e-06	0		4.35955e-06	0.138282		6.30121e-07	0.138282		5.20076e-06	1.85849		9.39605e-07	1.85849		1.31015e-05	0.307971		3.69825e-06	0.307971		5.29722e-06	0.0235294
1.44951e-05	0.320628		3.15369e-06	0.320628		2.86989e-05	0.391608		4.72734e-06	0.391608		3.64476e-05	0.870707		8.02192e-06	0.870707		1.24029e-05	0.0159011		4.55183e-06	0.0159011		4.4409e-05	0		6.11148e-06	0		4.35955e-06	0.151383		6.30121e-07	0.151383		5.20076e-06	1.64151		9.39605e-07	1.64151		1.21686e-05	0.26087		3.49632e-06	0.26087		5.29722e-06	0
1.44951e-05	0.251121		3.15369e-06	0.251121		2.86989e-05	0.27972		4.2612e-06	0.27972		3.64476e-05	1.01212		9.12523e-06	1.01212		1.24029e-05	0.0229682		4.55183e-06	0.0229682		1.57172e-05	0		6.9601e-06	0		4.35955e-06	0.107715		6.30121e-07	0.107715		5.20076e-06	1.34906		9.39605e-07	1.34906		1.21686e-05	0.51087		3.69825e-06	0.51087		5.29722e-06	0.00588235
1.44951e-05	0.387892		3.15369e-06	0.387892		2.86989e-05	0.531469		4.2612e-06	0.531469		3.64476e-05	0.711111		4.32647e-06	0.711111		1.24029e-05	0.0353357		4.55183e-06	0.0353357		3.24473e-05	0.00680272		6.9601e-06	0.00680272		4.35955e-06	0.165939		6.30121e-07	0.165939		5.20076e-06	1.54717		9.39605e-07	1.54717		1.21686e-05	0.478261		3.69825e-06	0.478261		5.29722e-06	0
1.44951e-05	0.356502		3.15369e-06	0.356502		2.86989e-05	0.622378		4.2612e-06	0.622378		2.51923e-05	1.02222		8.02192e-06	1.02222		1.38726e-05	0.0300353		5.2707e-06	0.0300353		1.57172e-05	0.0340136		5.45727e-06	0.0340136		4.35955e-06	0.179039		6.30121e-07	0.179039		5.20076e-06	1.89623		9.39605e-07	1.89623		1.21452e-05	0.148551		3.49632e-06	0.148551		5.29722e-06	0
1.44951e-05	0.313901		3.15369e-06	0.313901		3.18953e-05	0.391608		4.2612e-06	0.391608		2.51923e-05	0.957576		3.137e-06	0.957576		1.38726e-05	0.0565371		4.55183e-06	0.0565371		1.57172e-05	0.0306122		6.58061e-06	0.0306122		4.35955e-06	0.123726		6.30121e-07	0.123726		5.20076e-06	2.21698		9.39605e-07	2.21698		1.21452e-05	0.369565		3.49632e-06	0.369565		5.29722e-06	0.00588235
1.44951e-05	0.381166		3.15369e-06	0.381166		3.59085e-05	0.433566		3.84715e-06	0.433566		2.51923e-05	0.90101		8.02192e-06	0.90101		1.24029e-05	0.024735		4.55183e-06	0.024735		4.55198e-05	0.142857		1.10305e-05	0.142857		4.35955e-06	0.170306		6.30121e-07	0.170306		5.20076e-06	1.35849		9.39605e-07	1.35849		1.21452e-05	0.253623		3.39774e-06	0.253623		5.29722e-06	0.00588235
1.44951e-05	0.318386		3.15369e-06	0.318386		1.71969e-05	0.195804		4.2612e-06	0.195804		2.32975e-05	0.985859		8.02192e-06	0.985859		1.24029e-05	0.0194346		4.55183e-06	0.0194346		2.41895e-05	0.0170068		4.85736e-06	0.0170068		4.35955e-06	0.158661		6.30121e-07	0.158661		5.20076e-06	1.81132		9.39605e-07	1.81132		1.14677e-05	0.456522		3.69825e-06	0.456522		5.29722e-06	0
1.44951e-05	0.163677		3.15369e-06	0.163677		1.88337e-05	0.34965		4.8373e-06	0.34965		2.95851e-05	0.682828		9.88017e-06	0.682828		1.24029e-05	0.0212014		4.55183e-06	0.0212014		4.92129e-05	0.00340136		4.85736e-06	0.00340136		4.35955e-06	0.202329		6.30121e-07	0.202329		5.20076e-06	1.82075		9.39605e-07	1.82075		1.14677e-05	0.369565		8.13837e-06	0.369565		5.29722e-06	0
1.44951e-05	0.298206		3.15369e-06	0.298206		3.18953e-05	0.405594		4.2612e-06	0.405594		2.95851e-05	0.791919		6.98917e-06	0.791919		1.38726e-05	0.0371025		5.2707e-06	0.0371025		3.80062e-05	0		4.85736e-06	0		6.20111e-06	0.181951		6.30121e-07	0.181951		5.20076e-06	1.15094		1.83031e-06	1.15094		1.14677e-05	0.471014		4.44012e-06	0.471014		5.29722e-06	0.00588235
1.44951e-05	0.325112		3.15369e-06	0.325112		2.84824e-05	0.468531		4.72734e-06	0.468531		3.34433e-05	0.882828		8.02192e-06	0.882828		1.24029e-05	0.0565371		4.55183e-06	0.0565371		3.76787e-05	0		5.32182e-06	0		1.27154e-05	0.141194		6.30121e-07	0.141194		5.20076e-06	2.14151		9.39605e-07	2.14151		1.21686e-05	0.315217		1.07477e-06	0.315217		5.29722e-06	0
1.44951e-05	0.488789		3.15369e-06	0.488789		2.86989e-05	0.216783		4.2612e-06	0.216783		2.32975e-05	0.761616		6.98917e-06	0.761616		1.24029e-05	0.040636		5.04869e-06	0.040636		4.4409e-05	0		1.44467e-05	0		4.35955e-06	0.141194		6.30121e-07	0.141194		5.20076e-06	1.64151		1.83031e-06	1.64151		1.14677e-05	0.173913		3.39774e-06	0.173913		5.29722e-06	0
1.44951e-05	0.40583		3.15369e-06	0.40583		1.71969e-05	0.461538		4.14127e-06	0.461538		3.64476e-05	0.882828		9.88017e-06	0.882828		1.38726e-05	0.0141343		5.04869e-06	0.0141343		3.50465e-05	0		4.85736e-06	0		6.20111e-06	0.186317		6.30121e-07	0.186317		5.20076e-06	1.53774		9.39605e-07	1.53774		1.21686e-05	0.492754		3.39774e-06	0.492754		1.15885e-05	0
2.38823e-05	0.2713		2.58965e-06	0.2713		1.88337e-05	0.426573		4.2612e-06	0.426573		3.64476e-05	0.822222		9.12523e-06	0.822222		1.24029e-05	0.0477032		4.55183e-06	0.0477032		3.76787e-05	0.0272109		4.85736e-06	0.0272109		6.20111e-06	0.16885		6.30121e-07	0.16885		5.20076e-06	1.57547		9.39605e-07	1.57547		1.21686e-05	0.235507		1.07477e-06	0.235507		1.15885e-05	0
2.98417e-05	0.421525		2.58965e-06	0.421525		3.18953e-05	0.293706		4.72734e-06	0.293706		4.13227e-06	0.751515		4.32647e-06	0.751515		1.38726e-05	0.0424028		5.2707e-06	0.0424028		1.57172e-05	0.0408163		6.23132e-06	0.0408163		6.20111e-06	0.120815		6.30121e-07	0.120815		5.20076e-06	1.79245		9.39605e-07	1.79245		1.14677e-05	0.286232		3.69825e-06	0.286232		5.29722e-06	0
2.76657e-05	0.334081		2.58965e-06	0.334081		2.86989e-05	0.356643		4.2612e-06	0.356643		2.51923e-05	0.878788		8.02192e-06	0.878788		1.38726e-05	0.0282686		5.2707e-06	0.0282686		3.76787e-05	0.0102041		6.34108e-06	0.0102041		1.27154e-05	0.187773		6.30121e-07	0.187773		5.20076e-06	1.22642		9.39605e-07	1.22642		1.21686e-05	0.391304		3.39774e-06	0.391304		1.15885e-05	0
2.38823e-05	0.338565		3.4125e-06	0.338565		2.84824e-05	0.601399		3.84715e-06	0.601399		1.74221e-05	0.814141		4.83902e-06	0.814141		1.38726e-05	0.024735		5.2707e-06	0.024735		3.79622e-05	0.0238095		5.9217e-06	0.0238095		6.20111e-06	0.14556		6.30121e-07	0.14556		5.20076e-06	1.60377		9.39605e-07	1.60377		1.21686e-05	0.271739		3.49632e-06	0.271739		5.29722e-06	0
2.38823e-05	0.491031		3.4125e-06	0.491031		1.71969e-05	0.181818		4.14127e-06	0.181818		2.51923e-05	0.963636		9.12523e-06	0.963636		1.38726e-05	0.0777385		4.55183e-06	0.0777385		4.78157e-05	0.0102041		6.9601e-06	0.0102041		1.27154e-05	0.219796		6.30121e-07	0.219796		5.20076e-06	1.99057		9.39605e-07	1.99057		1.31015e-05	0.684783		4.44012e-06	0.684783		1.15885e-05	0.00588235
7.26007e-06	0.506726		3.4125e-06	0.506726		1.71969e-05	0.34965		4.72734e-06	0.34965		2.32975e-05	0.979798		3.137e-06	0.979798		1.24029e-05	0.0300353		4.55183e-06	0.0300353		3.12768e-05	0.0102041		6.23132e-06	0.0102041		6.20111e-06	0.110626		6.30121e-07	0.110626		5.20076e-06	2.32075		9.39605e-07	2.32075		1.31015e-05	0.492754		3.39774e-06	0.492754		1.15885e-05	0
7.26007e-06	0.746637		3.15369e-06	0.746637		3.59085e-05	0.272727		4.2612e-06	0.272727		2.51923e-05	0.99798		4.32647e-06	0.99798		1.24029e-05	0.0371025		4.55183e-06	0.0371025		3.76787e-05	0		6.51685e-06	0		6.20111e-06	0.142649		6.30121e-07	0.142649		5.20076e-06	1.96226		9.39605e-07	1.96226		1.31015e-05	0.423913		1.5955e-06	0.423913		1.15885e-05	0
1.55258e-05	0.699552		3.89994e-06	0.699552		3.59085e-05	0.237762		4.72734e-06	0.237762		1.74221e-05	0.927273		3.137e-06	0.927273		1.48868e-05	0.0318021		4.55183e-06	0.0318021		2.37665e-05	0.0136054		5.9217e-06	0.0136054		6.20111e-06	0.189229		6.30121e-07	0.189229		5.20076e-06	2.39623		9.39605e-07	2.39623		1.33939e-05	0.434783		1.5955e-06	0.434783		1.15885e-05	0.0117647
1.44951e-05	0.858744		3.15369e-06	0.858744		2.99339e-05	0.342657		5.37334e-06	0.342657		1.74221e-05	0.913131		4.83902e-06	0.913131		1.24029e-05	0.0388693		4.55183e-06	0.0388693		3.76787e-05	0.00340136		5.50893e-06	0.00340136		6.20111e-06	0.147016		6.30121e-07	0.147016		5.20076e-06	2.95283		9.39605e-07	2.95283		1.31015e-05	0.474638		4.44012e-06	0.474638		1.15885e-05	0
1.44951e-05	0.526906		3.89994e-06	0.526906		3.59085e-05	0.356643		4.14127e-06	0.356643		2.51923e-05	0.979798		3.137e-06	0.979798		1.24029e-05	0.0106007		4.55183e-06	0.0106007		2.37665e-05	0.0136054		8.06281e-06	0.0136054		6.20111e-06	0.202329		6.30121e-07	0.202329		5.20076e-06	1.84906		9.39605e-07	1.84906		1.21686e-05	0.434783		3.39774e-06	0.434783		5.29722e-06	0
2.98417e-05	0.43722		3.89994e-06	0.43722		2.86989e-05	0.48951		4.2612e-06	0.48951		1.74221e-05	0.909091		8.02192e-06	0.909091		1.24029e-05	0.0265018		4.55183e-06	0.0265018		3.76787e-05	0		5.38115e-06	0		6.20111e-06	0.10917		6.30121e-07	0.10917		5.20076e-06	1.64151		9.39605e-07	1.64151		1.14677e-05	0.416667		4.44012e-06	0.416667		1.15885e-05	0
2.98417e-05	0.302691		4.56426e-06	0.302691		2.99339e-05	0.370629		5.37334e-06	0.370629		2.51923e-05	0.969697		4.32647e-06	0.969697		1.24029e-05	0.0565371		4.55183e-06	0.0565371		3.76787e-05	0.0204082		7.11333e-06	0.0204082		6.20111e-06	0.110626		6.30121e-07	0.110626		5.20076e-06	1.82075		9.39605e-07	1.82075		1.14677e-05	0.344203		4.44012e-06	0.344203		1.15885e-05	0
2.98417e-05	0.410314		4.56426e-06	0.410314		2.39001e-05	0.48951		2.61757e-06	0.48951		1.74221e-05	0.844444		4.32647e-06	0.844444		1.24029e-05	0.0388693		4.55183e-06	0.0388693		3.79622e-05	0.0204082		5.38115e-06	0.0204082		6.20111e-06	0.112082		6.30121e-07	0.112082		5.20076e-06	1.0283		9.39605e-07	1.0283		1.33939e-05	0.688406		3.39774e-06	0.688406		5.29722e-06	0.0176471
2.10974e-05	0.549327		5.03237e-06	0.549327		2.99339e-05	0.244755		5.37334e-06	0.244755		1.74221e-05	0.955556		4.83902e-06	0.955556		1.24029e-05	0.0459364		4.55183e-06	0.0459364		1.57172e-05	0.0136054		5.38115e-06	0.0136054		6.20111e-06	0.0684134		6.30121e-07	0.0684134		5.20076e-06	1.20755		9.39605e-07	1.20755		1.21686e-05	0.413043		3.39774e-06	0.413043		1.15885e-05	0.0235294
2.98417e-05	0.591928		5.03237e-06	0.591928		1.71969e-05	0.237762		4.14127e-06	0.237762		1.74221e-05	1.0303		4.83902e-06	1.0303		1.24029e-05	0.0671378		4.55183e-06	0.0671378		4.4409e-05	0.0272109		5.38115e-06	0.0272109		6.20111e-06	0.077147		6.30121e-07	0.077147		5.20076e-06	1.09434		9.39605e-07	1.09434		1.31015e-05	0.34058		1.5955e-06	0.34058		5.29722e-06	0
2.98417e-05	0.399103		5.03237e-06	0.399103		3.18953e-05	0.335664		4.2612e-06	0.335664		2.51923e-05	0.79798		4.32647e-06	0.79798		1.44732e-05	0.0335689		4.33699e-06	0.0335689		3.79622e-05	0.0238095		6.9601e-06	0.0238095		6.20111e-06	0.0902475		6.30121e-07	0.0902475		5.20076e-06	1.90566		9.39605e-07	1.90566		1.98493e-05	0.264493		8.13837e-06	0.264493		5.29722e-06	0
2.38823e-05	0.349776		4.56426e-06	0.349776		1.71969e-05	0.454545		4.2612e-06	0.454545		1.74221e-05	0.951515		4.83902e-06	0.951515		1.24029e-05	0.040636		4.55183e-06	0.040636		3.79622e-05	0.0102041		5.38115e-06	0.0102041		6.20111e-06	0.0946143		6.30121e-07	0.0946143		5.20076e-06	1.01887		9.39605e-07	1.01887		1.21686e-05	0.376812		3.39774e-06	0.376812		1.15885e-05	0
2.10974e-05	0.352018		3.89994e-06	0.352018		1.88337e-05	0.461538		4.2612e-06	0.461538		2.95851e-05	1.12929		9.88017e-06	1.12929		1.24029e-05	0.0106007		4.55183e-06	0.0106007		3.79622e-05	0.0136054		2.50332e-05	0.0136054		6.20111e-06	0.103348		1.89739e-06	0.103348		5.20076e-06	1.09434		9.39605e-07	1.09434		1.33939e-05	0.471014		3.39774e-06	0.471014		1.15885e-05	0
3.27491e-05	0.742152		7.20174e-06	0.742152		1.71969e-05	0.454545		4.14127e-06	0.454545		1.74221e-05	1.11919		4.32647e-06	1.11919		1.24029e-05	0.0123675		4.55183e-06	0.0123675		3.12768e-05	0.0102041		6.98957e-06	0.0102041		6.20111e-06	0.0960699		1.89739e-06	0.0960699		5.20076e-06	1.35849		9.39605e-07	1.35849		1.14677e-05	0.311594		4.44012e-06	0.311594		5.29722e-06	0.00588235
2.98417e-05	0.488789		3.89994e-06	0.488789		1.71969e-05	0.48951		4.14127e-06	0.48951		1.74221e-05	1.33939		4.83902e-06	1.33939		1.24029e-05	0.0106007		4.55183e-06	0.0106007		5.67647e-05	0.0442177		6.51685e-06	0.0442177		6.20111e-06	0.144105		1.89739e-06	0.144105		5.20076e-06	1.14151		9.39605e-07	1.14151		1.14677e-05	0.467391		4.44012e-06	0.467391		1.15885e-05	0.0117647
1.44951e-05	0.623318		3.15369e-06	0.623318		3.18953e-05	0.342657		4.2612e-06	0.342657		2.95851e-05	1.07677		4.32647e-06	1.07677		1.38726e-05	0.0441696		4.55183e-06	0.0441696		3.70849e-05	0.0714286		6.28948e-06	0.0714286		6.20111e-06	0.267831		6.30121e-07	0.267831		5.20076e-06	0.90566		9.39605e-07	0.90566		1.14677e-05	0.355072		3.69825e-06	0.355072		1.15885e-05	0.0235294
2.76657e-05	0.399103		3.89994e-06	0.399103		2.38701e-05	0.265734		4.9179e-06	0.265734		2.95851e-05	0.953535		9.88017e-06	0.953535		1.24029e-05	0.0441696		4.55183e-06	0.0441696		3.12406e-05	0.0408163		7.22603e-06	0.0408163		6.20111e-06	0.152838		6.30121e-07	0.152838		5.20076e-06	0.896226		9.39605e-07	0.896226		1.14677e-05	0.485507		3.69825e-06	0.485507		1.15885e-05	0.0235294
1.70366e-05	0.300448		5.03237e-06	0.300448		1.71969e-05	0.244755		4.14127e-06	0.244755		2.51923e-05	1.18586		6.2361e-06	1.18586		1.8777e-05	0.024735		4.55183e-06	0.024735		3.12768e-05	0.037415		5.52739e-06	0.037415		6.20111e-06	0.103348		6.30121e-07	0.103348		5.20076e-06	0.990566		9.39605e-07	0.990566		1.14677e-05	0.438406		8.13837e-06	0.438406		1.15885e-05	0.0235294
1.70366e-05	0.35426		6.41315e-06	0.35426		3.18953e-05	0.195804		4.14127e-06	0.195804		2.32975e-05	1.06061		4.83902e-06	1.06061		1.24029e-05	0.00706714		4.55183e-06	0.00706714		5.67647e-05	0.0136054		6.15115e-06	0.0136054		6.20111e-06	0.113537		6.30121e-07	0.113537		1.08358e-05	0.867925		1.83031e-06	0.867925		1.14677e-05	0.525362		8.13837e-06	0.525362		1.15885e-05	0
1.70366e-05	0.376682		3.89994e-06	0.376682		2.86989e-05	0.496503		5.37334e-06	0.496503		2.51923e-05	1.02424		4.32647e-06	1.02424		1.24029e-05	0.0159011		4.55183e-06	0.0159011		3.63614e-05	0		6.45032e-06	0		6.20111e-06	0.100437		6.30121e-07	0.100437		1.08358e-05	1.13208		1.83031e-06	1.13208		1.14677e-05	0.786232		3.69825e-06	0.786232		1.15885e-05	0.0529412
1.70366e-05	0.428251		6.41315e-06	0.428251		2.38701e-05	0.314685		4.9179e-06	0.314685		3.64476e-05	0.923232		9.40299e-06	0.923232		1.24029e-05	0.0194346		4.55183e-06	0.0194346		4.4409e-05	0.00680272		6.11148e-06	0.00680272		6.20111e-06	0.0713246		6.30121e-07	0.0713246		1.08358e-05	0.971698		1.83031e-06	0.971698		1.14677e-05	0.307971		8.13837e-06	0.307971		1.15885e-05	0
1.70366e-05	0.612108		6.41315e-06	0.612108		2.84824e-05	0.636364		3.84715e-06	0.636364		3.64476e-05	1.0404		6.98917e-06	1.0404		1.24029e-05	0.0388693		4.55183e-06	0.0388693		3.25004e-05	0.0204082		5.38115e-06	0.0204082		6.20111e-06	0.122271		6.30121e-07	0.122271		1.08358e-05	1.45283		1.83031e-06	1.45283		1.14677e-05	0.34058		3.69825e-06	0.34058		1.15885e-05	0
1.70366e-05	0.325112		6.41315e-06	0.325112		3.7842e-05	0.636364		3.84715e-06	0.636364		2.52782e-05	1.03232		8.02192e-06	1.03232		1.24029e-05	0.0106007		4.55183e-06	0.0106007		3.76787e-05	0		6.23132e-06	0		6.20111e-06	0.0684134		6.30121e-07	0.0684134		1.08358e-05	0.764151		1.83031e-06	0.764151		1.14677e-05	0.34058		3.69825e-06	0.34058		1.15885e-05	0.00588235
1.70366e-05	0.356502		5.03237e-06	0.356502		2.39001e-05	0.426573		3.84715e-06	0.426573		3.10346e-05	0.959596		4.32647e-06	0.959596		1.24029e-05	0.0353357		4.55183e-06	0.0353357		3.79622e-05	0.037415		5.38115e-06	0.037415		6.20111e-06	0.0727802		6.30121e-07	0.0727802		1.08358e-05	0.575472		1.83031e-06	0.575472		2.59864e-06	0.485507		3.69825e-06	0.485507		1.24868e-05	0.0705882
2.98417e-05	0.387892		5.03237e-06	0.387892		2.84824e-05	0.657343		3.84715e-06	0.657343		3.86439e-05	1.06465		8.23575e-06	1.06465		1.24029e-05	0.0424028		4.55183e-06	0.0424028		4.00816e-05	0		6.9601e-06	0		6.20111e-06	0.147016		6.30121e-07	0.147016		1.08358e-05	0.386792		1.83031e-06	0.386792		1.14677e-05	0.40942		8.13837e-06	0.40942		8.86999e-06	0
4.10836e-05	0.441704		3.89994e-06	0.441704		2.86989e-05	0.447552		5.37334e-06	0.447552		2.32975e-05	1.08485		6.98917e-06	1.08485		1.24029e-05	0.0759717		4.55183e-06	0.0759717		4.4409e-05	0.0102041		6.11148e-06	0.0102041		6.20111e-06	0.177584		6.30121e-07	0.177584		1.08358e-05	0.726415		1.83031e-06	0.726415		1.14677e-05	0.376812		3.69825e-06	0.376812		1.15885e-05	0.0294118
5.68943e-05	0.331839		3.89994e-06	0.331839		2.84824e-05	0.48951		5.37334e-06	0.48951		1.74221e-05	0.987879		4.32647e-06	0.987879		1.24029e-05	0.0388693		4.55183e-06	0.0388693		3.76787e-05	0		5.38115e-06	0		6.20111e-06	0.126638		6.30121e-07	0.126638		1.08358e-05	0.603774		1.83031e-06	0.603774		1.14677e-05	0.398551		1.40047e-06	0.398551		1.15885e-05	0
1.75799e-05	0.286996		3.89994e-06	0.286996		2.86989e-05	0.51049		4.2612e-06	0.51049		1.74221e-05	1.02828		4.32647e-06	1.02828		1.24029e-05	0.0353357		4.55183e-06	0.0353357		3.76787e-05	0.0204082		4.85736e-06	0.0204082		6.20111e-06	0.200873		6.30121e-07	0.200873		1.08358e-05	0.858491		1.83031e-06	0.858491		1.14677e-05	0.286232		3.69825e-06	0.286232		8.86999e-06	0.0117647
2.76657e-05	0.408072		3.89994e-06	0.408072		2.39001e-05	0.447552		4.90658e-06	0.447552		2.52782e-05	1.05859		5.6932e-06	1.05859		1.24029e-05	0.040636		4.55183e-06	0.040636		3.80062e-05	0.0238095		4.85736e-06	0.0238095		6.20111e-06	0.0989811		6.30121e-07	0.0989811		1.08358e-05	0.386792		1.83031e-06	0.386792		5.20957e-06	0.431159		1.40047e-06	0.431159		1.15885e-05	0.0235294
1.75799e-05	0.307175		3.89994e-06	0.307175		2.84824e-05	0.475524		5.10947e-06	0.475524		2.32975e-05	0.99596		6.2361e-06	0.99596		1.24029e-05	0.0159011		4.55183e-06	0.0159011		3.80062e-05	0		4.85736e-06	0		6.20111e-06	0.26492		6.30121e-07	0.26492		1.08358e-05	0.424528		1.83031e-06	0.424528		5.20957e-06	0.391304		1.83102e-06	0.391304		1.03387e-05	0.0294118
1.75799e-05	0.701794		3.89994e-06	0.701794		2.84824e-05	0.398601		4.2612e-06	0.398601		2.51923e-05	1.05657		6.98917e-06	1.05657		1.24029e-05	0.0229682		4.55183e-06	0.0229682		1.57172e-05	0.0204082		5.38115e-06	0.0204082		6.20111e-06	0.113537		1.89739e-06	0.113537		1.08358e-05	0.509434		1.83031e-06	0.509434		1.31015e-05	0.478261		1.5955e-06	0.478261		1.03387e-05	0
2.76657e-05	0.399103		3.89994e-06	0.399103		1.88337e-05	0.34965		4.72734e-06	0.34965		2.95851e-05	0.99798		4.32647e-06	0.99798		1.24029e-05	0.00706714		4.55183e-06	0.00706714		2.41895e-05	0.037415		5.38115e-06	0.037415		6.20111e-06	0.170306		1.89739e-06	0.170306		1.08358e-05	0.367925		1.83031e-06	0.367925		6.44509e-06	0.442029		3.49632e-06	0.442029		1.03387e-05	0
1.44951e-05	0.596413		3.15369e-06	0.596413		2.99339e-05	0.370629		5.37334e-06	0.370629		2.32975e-05	1.02626		6.98917e-06	1.02626		1.24029e-05	0.0459364		4.55183e-06	0.0459364		4.24828e-05	0.0238095		6.11148e-06	0.0238095		6.20111e-06	0.238719		1.89739e-06	0.238719		1.08358e-05	0.669811		1.83031e-06	0.669811		1.21452e-05	0.507246		1.5955e-06	0.507246		8.86999e-06	0.0117647
2.76657e-05	0.737668		3.89994e-06	0.737668		2.99339e-05	0.34965		5.37334e-06	0.34965		2.57508e-05	0.830303		6.98917e-06	0.830303		1.24029e-05	0.0212014		4.55183e-06	0.0212014		3.80062e-05	0		5.38115e-06	0		6.20111e-06	0.104803		1.89739e-06	0.104803		1.08358e-05	0.349057		1.83031e-06	0.349057		1.33939e-05	0.608696		3.69825e-06	0.608696		1.03387e-05	0.00588235
1.44951e-05	0.491031		3.15369e-06	0.491031		2.99339e-05	0.370629		5.37334e-06	0.370629		2.57508e-05	0.929293		6.98917e-06	0.929293		1.24029e-05	0.0300353		4.55183e-06	0.0300353		1.57172e-05	0		5.38115e-06	0		6.20111e-06	0.187773		1.89739e-06	0.187773		1.08358e-05	0.575472		1.83031e-06	0.575472		1.21452e-05	0.536232		3.39774e-06	0.536232		1.15885e-05	0
1.44951e-05	0.670404		3.89994e-06	0.670404		2.99339e-05	0.244755		5.37334e-06	0.244755		2.32975e-05	0.89697		6.98917e-06	0.89697		1.24029e-05	0.0141343		4.55183e-06	0.0141343		3.76787e-05	0.0102041		4.85736e-06	0.0102041		6.20111e-06	0.20524		1.89739e-06	0.20524		1.08358e-05	0.754717		3.49823e-06	0.754717		1.14677e-05	0.568841		3.69825e-06	0.568841		1.15885e-05	0.0294118
1.75799e-05	0.699552		3.89994e-06	0.699552		2.39001e-05	0.251748		5.37334e-06	0.251748		2.51923e-05	0.971717		6.98917e-06	0.971717		1.24029e-05	0.0159011		4.55183e-06	0.0159011		3.76787e-05	0.0136054		5.38115e-06	0.0136054		6.20111e-06	0.129549		1.89739e-06	0.129549		1.08358e-05	0.490566		1.83031e-06	0.490566		1.21452e-05	0.543478		3.69825e-06	0.543478		1.15885e-05	0
1.75799e-05	0.64574		3.89994e-06	0.64574		2.39001e-05	0.384615		4.2612e-06	0.384615		2.51923e-05	0.971717		4.83989e-06	0.971717		1.24029e-05	0.0530035		4.55183e-06	0.0530035		3.76787e-05	0		6.23132e-06	0		6.20111e-06	0.141194		1.89739e-06	0.141194		1.08358e-05	0.688679		1.83031e-06	0.688679		1.21452e-05	0.601449		4.44012e-06	0.601449		1.03387e-05	0.0176471
2.10974e-05	0.396861		3.89994e-06	0.396861		2.39001e-05	0.454545		4.2612e-06	0.454545		3.04753e-05	1.07071		2.49845e-05	1.07071		1.24029e-05	0.0388693		4.55183e-06	0.0388693		3.76787e-05	0.00680272		4.85736e-06	0.00680272		6.20111e-06	0.270742		1.89739e-06	0.270742		1.08358e-05	0.169811		1.83031e-06	0.169811		1.14677e-05	0.449275		4.44012e-06	0.449275		5.29722e-06	0.00588235
1.75799e-05	0.535874		3.89994e-06	0.535874		2.39001e-05	0.440559		4.2612e-06	0.440559		3.04753e-05	1.14545		7.78926e-06	1.14545		1.24029e-05	0.0282686		4.55183e-06	0.0282686		4.4409e-05	0		5.38115e-06	0		6.20111e-06	0.256186		1.89739e-06	0.256186		1.08358e-05	0.273585		1.83031e-06	0.273585		1.14677e-05	0.525362		3.69825e-06	0.525362		1.15885e-05	0
1.75799e-05	0.616592		3.89994e-06	0.616592		2.39001e-05	0.293706		4.90658e-06	0.293706		2.32975e-05	1.19798		9.12523e-06	1.19798		1.24029e-05	0.0159011		4.55183e-06	0.0159011		1.57172e-05	0		5.38115e-06	0		6.20111e-06	0.312955		1.89739e-06	0.312955		1.08358e-05	0.386792		1.83031e-06	0.386792		1.14677e-05	0.449275		8.13837e-06	0.449275		1.15885e-05	0.0176471
1.75799e-05	0.533632		3.89994e-06	0.533632		2.39001e-05	0.223776		4.90658e-06	0.223776		2.95851e-05	1.18788		6.98917e-06	1.18788		1.24029e-05	0.0371025		4.55183e-06	0.0371025		3.76787e-05	0.0170068		6.11148e-06	0.0170068		6.20111e-06	0.203785		1.89739e-06	0.203785		1.08358e-05	0.415094		1.83031e-06	0.415094		1.14677e-05	0.641304		3.69825e-06	0.641304		1.15885e-05	0.0411765
2.10974e-05	0.372197		3.89994e-06	0.372197		2.39001e-05	0.293706		3.84715e-06	0.293706		2.51923e-05	1.11313		6.98917e-06	1.11313		1.24029e-05	0.0530035		4.55183e-06	0.0530035		4.4409e-05	0.0102041		5.38115e-06	0.0102041		6.20111e-06	0.273654		1.89739e-06	0.273654		1.08358e-05	0.566038		1.83031e-06	0.566038		1.14677e-05	0.293478		3.69825e-06	0.293478		1.15885e-05	0
2.10974e-05	0.331839		3.89994e-06	0.331839		2.39001e-05	0.34965		4.2612e-06	0.34965		2.51923e-05	0.961616		4.83902e-06	0.961616		1.24029e-05	0.0618375		4.55183e-06	0.0618375		3.79622e-05	0.0340136		6.23132e-06	0.0340136		6.20111e-06	0.203785		1.89739e-06	0.203785		1.08358e-05	0.339623		1.31459e-05	0.339623		1.14677e-05	0.246377		8.13837e-06	0.246377		1.15885e-05	0.0529412
2.10974e-05	0.320628		3.89994e-06	0.320628		2.86989e-05	0.342657		4.2612e-06	0.342657		2.51923e-05	1.08081		6.98917e-06	1.08081		1.24029e-05	0.0636042		4.55183e-06	0.0636042		3.79622e-05	0.0136054		5.38115e-06	0.0136054		6.20111e-06	0.219796		1.89739e-06	0.219796		1.08358e-05	0.235849		1.83031e-06	0.235849		1.14677e-05	0.561594		8.13837e-06	0.561594		1.15885e-05	0
2.10974e-05	0.408072		3.89994e-06	0.408072		2.86989e-05	0.629371		4.2612e-06	0.629371		2.32975e-05	1.08283		4.32647e-06	1.08283		1.24029e-05	0.0159011		4.55183e-06	0.0159011		3.80062e-05	0.14966		4.85736e-06	0.14966		6.20111e-06	0.186317		1.89739e-06	0.186317		1.08358e-05	0.45283		1.83031e-06	0.45283		1.14677e-05	0.322464		3.69825e-06	0.322464		1.15885e-05	0.0411765
2.10974e-05	0.452915		3.89994e-06	0.452915		2.84824e-05	0.65035		4.2612e-06	0.65035		2.95851e-05	1.24848		8.02192e-06	1.24848		1.24029e-05	0.0459364		4.55183e-06	0.0459364		1.57172e-05	0.0136054		4.85736e-06	0.0136054		6.20111e-06	0.16885		1.89739e-06	0.16885		1.08358e-05	0.481132		1.83031e-06	0.481132		1.14677e-05	0.572464		8.13837e-06	0.572464		1.15885e-05	0
1.55258e-05	0.670404		3.89994e-06	0.670404		2.39001e-05	1.00699		5.37334e-06	1.00699		2.52782e-05	1.1697		8.02192e-06	1.1697		1.24029e-05	0.00706714		4.55183e-06	0.00706714		1.57172e-05	0.00340136		7.11333e-06	0.00340136		6.20111e-06	0.183406		1.89739e-06	0.183406		1.08358e-05	0.264151		1.83031e-06	0.264151		1.14677e-05	0.398551		4.44012e-06	0.398551		1.15885e-05	0
1.55258e-05	0.589686		3.89994e-06	0.589686		2.39001e-05	0.741259		5.37334e-06	0.741259		3.64476e-05	1.02626		1.16976e-05	1.02626		1.24029e-05	0.0106007		4.55183e-06	0.0106007		3.79622e-05	0.0306122		7.11333e-06	0.0306122		6.20111e-06	0.260553		1.89739e-06	0.260553		1.08358e-05	0.273585		1.31459e-05	0.273585		1.14677e-05	0.601449		1.40047e-06	0.601449		1.15885e-05	0
2.09824e-05	0.410314		3.89994e-06	0.410314		2.84824e-05	0.552448		4.2612e-06	0.552448		1.74221e-05	0.947475		3.137e-06	0.947475		1.24029e-05	0.0265018		4.55183e-06	0.0265018		3.80062e-05	0.115646		6.23132e-06	0.115646		6.20111e-06	0.158661		1.89739e-06	0.158661		1.08358e-05	0.59434		1.31459e-05	0.59434		1.21686e-05	0.445652		3.39774e-06	0.445652		1.15885e-05	0
2.10974e-05	0.392377		3.89994e-06	0.392377		2.84824e-05	0.447552		5.1879e-06	0.447552		1.74221e-05	0.987879		8.02192e-06	0.987879		1.24029e-05	0.0477032		4.55183e-06	0.0477032		3.76787e-05	0.00340136		6.45032e-06	0.00340136		6.20111e-06	0.139738		1.89739e-06	0.139738		1.08358e-05	0.613208		1.31459e-05	0.613208		1.14677e-05	0.275362		4.44012e-06	0.275362		1.15885e-05	0
1.70366e-05	0.226457		6.41315e-06	0.226457		2.84824e-05	0.888112		5.1879e-06	0.888112		3.10346e-05	1.07677		8.38954e-06	1.07677		1.24029e-05	0.0618375		4.55183e-06	0.0618375		3.76787e-05	0		5.38115e-06	0		6.20111e-06	0.190684		1.89739e-06	0.190684		1.08358e-05	0.716981		1.83031e-06	0.716981		1.14677e-05	0.5		3.69825e-06	0.5		1.15885e-05	0.00588235
1.70366e-05	0.295964		6.41315e-06	0.295964		2.84824e-05	0.636364		4.2612e-06	0.636364		2.51923e-05	1.06263		4.32647e-06	1.06263		1.24029e-05	0.0141343		4.55183e-06	0.0141343		1.57172e-05	0.0408163		5.38115e-06	0.0408163		6.20111e-06	0.273654		1.89739e-06	0.273654		1.08358e-05	0.603774		1.83031e-06	0.603774		1.14677e-05	0.264493		4.44012e-06	0.264493		1.15885e-05	0
2.98417e-05	0.134529		4.56426e-06	0.134529		2.84824e-05	0.741259		5.1879e-06	0.741259		2.51923e-05	0.961616		9.90738e-06	0.961616		1.24029e-05	0.0212014		4.55183e-06	0.0212014		3.80062e-05	0.0544218		5.38115e-06	0.0544218		6.20111e-06	0.136827		1.89739e-06	0.136827		1.08358e-05	0.764151		1.83031e-06	0.764151		1.21686e-05	0.32971		3.69825e-06	0.32971		1.15885e-05	0
2.98417e-05	0.504484		3.89994e-06	0.504484		2.86989e-05	0.685315		5.1879e-06	0.685315		2.51923e-05	0.949495		3.137e-06	0.949495		1.24029e-05	0		4.55183e-06	0		3.65677e-05	0.0170068		5.38115e-06	0.0170068		6.20111e-06	0.138282		1.89739e-06	0.138282		1.08358e-05	0.688679		1.83031e-06	0.688679		1.21452e-05	0.362319		1.40047e-06	0.362319		1.15885e-05	0
1.70366e-05	0.338565		4.56426e-06	0.338565		2.86989e-05	0.370629		4.2612e-06	0.370629		2.51923e-05	0.860606		9.11455e-06	0.860606		1.24029e-05	0.0106007		4.55183e-06	0.0106007		3.21868e-05	0.0306122		2.50332e-05	0.0306122		6.20111e-06	0.247453		1.89739e-06	0.247453		1.08358e-05	0.613208		1.83031e-06	0.613208		1.21452e-05	0.26087		3.69825e-06	0.26087		1.15885e-05	0
1.70366e-05	0.282511		3.89994e-06	0.282511		2.86989e-05	0.440559		4.72734e-06	0.440559		1.74221e-05	0.80404		5.6932e-06	0.80404		1.24029e-05	0.0106007		4.55183e-06	0.0106007		3.76787e-05	0.0204082		4.85736e-06	0.0204082		6.20111e-06	0.14556		1.89739e-06	0.14556		1.08358e-05	0.660377		1.83031e-06	0.660377		1.14677e-05	0.32971		3.69825e-06	0.32971		1.15885e-05	0
1.70366e-05	0.343049		4.56426e-06	0.343049		2.86989e-05	0.300699		4.2612e-06	0.300699		2.51923e-05	0.755556		8.02192e-06	0.755556		1.24029e-05	0.00176678		4.55183e-06	0.00176678		3.80062e-05	0.0238095		5.38115e-06	0.0238095		6.20111e-06	0.196507		6.30121e-07	0.196507		1.08358e-05	0.95283		1.83031e-06	0.95283		1.14677e-05	0.326087		4.44012e-06	0.326087		1.15885e-05	0
2.98417e-05	0.502242		2.58965e-06	0.502242		2.86989e-05	0.538462		4.8373e-06	0.538462		1.74221e-05	0.844444		4.83902e-06	0.844444		1.24029e-05	0.00706714		4.55183e-06	0.00706714		3.79622e-05	0		5.38115e-06	0		6.20111e-06	0.125182		1.89739e-06	0.125182		1.08358e-05	0.877358		1.83031e-06	0.877358		1.21686e-05	0.315217		3.69825e-06	0.315217		1.15885e-05	0.00588235
2.98417e-05	0.206278		2.58965e-06	0.206278		2.84824e-05	0.356643		5.1879e-06	0.356643		3.10346e-05	1.00808		3.137e-06	1.00808		1.24029e-05	0.0176678		4.55183e-06	0.0176678		3.80062e-05	0.0102041		5.38115e-06	0.0102041		6.20111e-06	0.077147		6.30121e-07	0.077147		1.08358e-05	0.981132		8.5634e-07	0.981132		1.21686e-05	0.449275		3.69825e-06	0.449275		1.15885e-05	0.00588235
2.98417e-05	0.381166		2.58965e-06	0.381166		1.88337e-05	0.433566		4.2612e-06	0.433566		1.74221e-05	1.03434		4.83902e-06	1.03434		1.24029e-05	0.0300353		4.55183e-06	0.0300353		1.57172e-05	0.00680272		5.38115e-06	0.00680272		6.20111e-06	0.195051		6.30121e-07	0.195051		1.08358e-05	0.679245		1.83031e-06	0.679245		1.14677e-05	0.318841		4.44012e-06	0.318841		1.15885e-05	0
2.98417e-05	0.275785		2.58965e-06	0.275785		2.99339e-05	0.524476		5.37334e-06	0.524476		1.74221e-05	0.951515		4.83902e-06	0.951515		1.24029e-05	0.0212014		4.55183e-06	0.0212014		3.79622e-05	0.00680272		5.38115e-06	0.00680272		8.97253e-06	0.180495		9.90079e-07	0.180495		1.08358e-05	0.707547		1.83031e-06	0.707547		1.21452e-05	0.268116		3.98778e-06	0.268116		1.15885e-05	0.0352941
2.09824e-05	0.224215		2.58965e-06	0.224215		2.86989e-05	0.342657		4.2612e-06	0.342657		1.74221e-05	0.979798		5.6932e-06	0.979798		1.24029e-05	0.0724382		4.55183e-06	0.0724382		3.80062e-05	0		6.40583e-06	0		8.97253e-06	0.135371		9.90079e-07	0.135371		1.08358e-05	0.471698		1.83031e-06	0.471698		1.31015e-05	0.275362		3.98778e-06	0.275362		1.15885e-05	0
2.98417e-05	0.213004		2.58965e-06	0.213004		2.86989e-05	0.454545		4.8373e-06	0.454545		2.51923e-05	0.917172		4.83902e-06	0.917172		1.24029e-05	0.0300353		4.33699e-06	0.0300353		3.79622e-05	0.0306122		7.11333e-06	0.0306122		8.97253e-06	0.0786026		9.90079e-07	0.0786026		1.08358e-05	0.839623		1.83031e-06	0.839623		1.21452e-05	0.166667		1.5955e-06	0.166667		1.15885e-05	0
2.98417e-05	0.356502		2.58965e-06	0.356502		2.84824e-05	0.468531		5.37334e-06	0.468531		2.51923e-05	0.880808		3.137e-06	0.880808		1.24029e-05	0.0936396		4.55183e-06	0.0936396		3.80062e-05	0.00680272		7.48034e-06	0.00680272		6.20111e-06	0.116448		9.90079e-07	0.116448		1.08358e-05	0.933962		1.83031e-06	0.933962		1.33939e-05	0.282609		1.5955e-06	0.282609		1.15885e-05	0
2.98417e-05	0.105381		2.58965e-06	0.105381		2.86989e-05	0.51049		5.37334e-06	0.51049		2.51923e-05	0.886869		4.83902e-06	0.886869		1.24029e-05	0.065371		4.55183e-06	0.065371		3.24473e-05	0		5.38115e-06	0		8.97253e-06	0.100437		2.41585e-06	0.100437		1.08358e-05	0.518868		1.83031e-06	0.518868		1.21452e-05	0.177536		1.5955e-06	0.177536		1.15885e-05	0
1.70366e-05	0.2713		4.56426e-06	0.2713		1.88337e-05	0.426573		4.8373e-06	0.426573		2.51923e-05	0.791919		3.137e-06	0.791919		1.24029e-05	0.0547703		4.33699e-06	0.0547703		3.80062e-05	0		5.9217e-06	0		8.97253e-06	0.0713246		2.41585e-06	0.0713246		1.08358e-05	0.518868		1.83031e-06	0.518868		1.14677e-05	0.210145		1.5955e-06	0.210145		1.15885e-05	0
1.70366e-05	0.266816		4.56426e-06	0.266816		3.18953e-05	0.412587		4.2612e-06	0.412587		2.51923e-05	0.753535		3.137e-06	0.753535		1.24029e-05	0.0547703		4.33699e-06	0.0547703		3.80062e-05	0.00340136		7.07657e-06	0.00340136		8.97253e-06	0.0931587		9.90079e-07	0.0931587		1.08358e-05	0.396226		1.83031e-06	0.396226		1.33939e-05	0.315217		1.5955e-06	0.315217		1.15885e-05	0.00588235
1.70366e-05	0.130045		4.56426e-06	0.130045		2.84824e-05	0.482517		5.1879e-06	0.482517		1.74221e-05	0.785859		3.137e-06	0.785859		1.24029e-05	0.0512367		4.33699e-06	0.0512367		1.57172e-05	0.0442177		5.38115e-06	0.0442177		8.97253e-06	0.112082		1.51547e-06	0.112082		1.08358e-05	0.641509		1.83031e-06	0.641509		1.21452e-05	0.391304		1.5955e-06	0.391304		1.15885e-05	0.00588235
2.98417e-05	0.253363		2.58965e-06	0.253363		1.88337e-05	0.594406		4.8373e-06	0.594406		2.51923e-05	0.664646		5.6932e-06	0.664646		1.24029e-05	0.0618375		4.33699e-06	0.0618375		1.57172e-05	0.0306122		5.38115e-06	0.0306122		8.97253e-06	0.0407569		2.41585e-06	0.0407569		1.08358e-05	0.632075		1.83031e-06	0.632075		1.21452e-05	0.26087		1.5955e-06	0.26087		1.15885e-05	0.0176471
1.55258e-05	0.378924		2.58965e-06	0.378924		2.84824e-05	0.454545		5.1879e-06	0.454545		1.74221e-05	1.00808		4.32647e-06	1.00808		1.24029e-05	0.0194346		4.33699e-06	0.0194346		3.76787e-05	0.047619		6.24929e-06	0.047619		8.97253e-06	0.10917		9.90079e-07	0.10917		1.08358e-05	0.59434		1.83031e-06	0.59434		1.14677e-05	0.380435		3.69825e-06	0.380435		1.15885e-05	0.0235294
2.09824e-05	0.331839		3.89994e-06	0.331839		2.84824e-05	0.195804		4.2612e-06	0.195804		1.74221e-05	1.13939		4.32647e-06	1.13939		1.24029e-05	0.0371025		4.55183e-06	0.0371025		3.76787e-05	0.0238095		7.11333e-06	0.0238095		8.97253e-06	0.114993		9.90079e-07	0.114993		1.08358e-05	0.660377		1.83031e-06	0.660377		1.14677e-05	0.333333		4.44012e-06	0.333333		1.15885e-05	0
1.70366e-05	0.304933		3.89994e-06	0.304933		2.39001e-05	0.391608		5.37334e-06	0.391608		2.51923e-05	0.862626		9.40299e-06	0.862626		1.24029e-05	0.040636		4.33699e-06	0.040636		3.80062e-05	0		4.85736e-06	0		8.97253e-06	0.0815138		9.90079e-07	0.0815138		1.08358e-05	0.990566		1.83031e-06	0.990566		1.14677e-05	0.315217		4.44012e-06	0.315217		1.15885e-05	0.0235294
1.70366e-05	0.183857		4.56426e-06	0.183857		2.86989e-05	0.671329		4.2612e-06	0.671329		2.51923e-05	0.856566		4.83902e-06	0.856566		1.24029e-05	0.0530035		5.42156e-06	0.0530035		4.4409e-05	0.037415		5.38115e-06	0.037415		8.97253e-06	0.0931587		2.41585e-06	0.0931587		1.08358e-05	1.24528		1.83031e-06	1.24528		1.21452e-05	0.25		1.5955e-06	0.25		1.15885e-05	0
1.70366e-05	0.280269		2.58965e-06	0.280269		2.84824e-05	0.566434		5.1879e-06	0.566434		2.51923e-05	0.789899		9.40299e-06	0.789899		1.24029e-05	0.0812721		6.20767e-06	0.0812721		1.57172e-05	0.00680272		7.11333e-06	0.00680272		8.97253e-06	0.0393013		9.90079e-07	0.0393013		1.08358e-05	0.971698		1.83031e-06	0.971698		1.21452e-05	0.358696		1.5955e-06	0.358696		1.15885e-05	0.0235294
1.55258e-05	0.343049		2.58965e-06	0.343049		2.39001e-05	0.286713		3.84715e-06	0.286713		2.51923e-05	0.733333		4.83902e-06	0.733333		1.24029e-05	0.0742049		4.33699e-06	0.0742049		3.80062e-05	0.037415		5.41878e-06	0.037415		8.97253e-06	0.0655022		9.90079e-07	0.0655022		1.08358e-05	0.95283		1.83031e-06	0.95283		1.21452e-05	0.101449		1.5955e-06	0.101449		1.15885e-05	0
1.55258e-05	0.486547		3.89994e-06	0.486547		2.39001e-05	0.356643		4.2612e-06	0.356643		2.51923e-05	0.60404		6.98917e-06	0.60404		1.24029e-05	0.0388693		4.33699e-06	0.0388693		2.87848e-05	0.047619		5.38115e-06	0.047619		8.97253e-06	0.0902475		9.90079e-07	0.0902475		1.08358e-05	0.783019		1.83031e-06	0.783019		1.21452e-05	0.282609		1.37372e-05	0.282609		1.15885e-05	0.0117647
2.10974e-05	0.443946		3.89994e-06	0.443946		2.39001e-05	0.461538		3.84715e-06	0.461538		2.51923e-05	0.828283		7.6648e-06	0.828283		1.24029e-05	0.0159011		4.55183e-06	0.0159011		3.76787e-05	0		4.43648e-06	0		8.97253e-06	0.13246		9.90079e-07	0.13246		1.08358e-05	0.5		1.83031e-06	0.5		1.21452e-05	0.264493		4.44012e-06	0.264493		1.15885e-05	0.0176471
2.09824e-05	0.329596		4.56426e-06	0.329596		2.84824e-05	0.475524		5.37334e-06	0.475524		1.74221e-05	0.955556		5.6932e-06	0.955556		1.24029e-05	0.0318021		4.55183e-06	0.0318021		2.79631e-05	0.0306122		5.72537e-06	0.0306122		8.97253e-06	0.173217		9.90079e-07	0.173217		1.08358e-05	0.773585		1.83031e-06	0.773585		1.31015e-05	0.304348		1.5955e-06	0.304348		1.15885e-05	0
1.70366e-05	0.264574		4.56426e-06	0.264574		2.84824e-05	0.734266		5.37334e-06	0.734266		1.74221e-05	0.953535		4.83902e-06	0.953535		1.24029e-05	0.0265018		4.55183e-06	0.0265018		1.57172e-05	0.0306122		5.38115e-06	0.0306122		8.97253e-06	0.10917		9.90079e-07	0.10917		1.08358e-05	0.745283		1.83031e-06	0.745283		1.21452e-05	0.105072		3.98778e-06	0.105072		1.15885e-05	0.0529412
8.11947e-05	0.213004		4.56426e-06	0.213004		2.39001e-05	0.65035		5.1879e-06	0.65035		1.74221e-05	0.868687		4.83902e-06	0.868687		1.24029e-05	0.00883392		4.55183e-06	0.00883392		4.9685e-05	0.0306122		5.57005e-06	0.0306122		8.54163e-06	0.0567686		6.30121e-07	0.0567686		1.08358e-05	0.877358		1.83031e-06	0.877358		1.31015e-05	0.177536		3.49632e-06	0.177536		1.15885e-05	0
1.70366e-05	0.38565		4.56426e-06	0.38565		2.86989e-05	0.370629		4.2612e-06	0.370629		2.51923e-05	0.872727		4.32647e-06	0.872727		1.24029e-05	0.0424028		4.55183e-06	0.0424028		2.53804e-05	0.0510204		5.38115e-06	0.0510204		8.97253e-06	0.196507		9.90079e-07	0.196507		1.08358e-05	0.716981		1.83031e-06	0.716981		1.31015e-05	0.206522		1.5955e-06	0.206522		1.15885e-05	0
2.09824e-05	0.0470852		4.56426e-06	0.0470852		3.59085e-05	0.601399		5.1879e-06	0.601399		1.74221e-05	0.99798		4.83902e-06	0.99798		1.24029e-05	0.00883392		4.55183e-06	0.00883392		3.79622e-05	0.0102041		5.38115e-06	0.0102041		8.54163e-06	0.222707		9.90079e-07	0.222707		1.08358e-05	0.745283		1.83031e-06	0.745283		1.48402e-05	0.123188		1.5955e-06	0.123188		1.15885e-05	0
3.25288e-05	0.044843		1.09001e-06	0.044843		2.84824e-05	0.503497		5.37334e-06	0.503497		1.74221e-05	1.0404		3.137e-06	1.0404		1.24029e-05	0.0194346		4.55183e-06	0.0194346		3.80062e-05	0.00680272		4.85736e-06	0.00680272		8.54163e-06	0.187773		1.51547e-06	0.187773		1.08358e-05	0.849057		1.83031e-06	0.849057		1.31015e-05	0.177536		3.49632e-06	0.177536		1.15885e-05	0
2.98417e-05	0.107623		2.16778e-06	0.107623		2.86989e-05	0.377622		4.2612e-06	0.377622		4.13227e-06	0.858586		3.137e-06	0.858586		1.24029e-05	0.0335689		4.55183e-06	0.0335689		3.80062e-05	0.0136054		5.38115e-06	0.0136054		8.54163e-06	0.240175		9.90079e-07	0.240175		1.08358e-05	1.12264		1.83031e-06	1.12264		1.21452e-05	0.26087		1.5955e-06	0.26087		1.15885e-05	0.00588235
2.09824e-05	0.125561		2.58965e-06	0.125561		2.86989e-05	0.587413		4.2612e-06	0.587413		4.13227e-06	0.856566		3.137e-06	0.856566		1.24029e-05	0.0300353		4.55183e-06	0.0300353		3.80062e-05	0.0442177		4.85736e-06	0.0442177		8.54163e-06	0.19214		9.90079e-07	0.19214		1.08358e-05	0.660377		1.83031e-06	0.660377		1.21452e-05	0.101449		1.5955e-06	0.101449		1.15885e-05	0
2.09824e-05	0.206278		4.56426e-06	0.206278		2.39001e-05	0.300699		3.84715e-06	0.300699		1.74221e-05	1.06465		3.137e-06	1.06465		1.24029e-05	0		4.55183e-06	0		3.80062e-05	0.00680272		5.38115e-06	0.00680272		8.54163e-06	0.231441		9.90079e-07	0.231441		1.08358e-05	0.924528		1.83031e-06	0.924528		8.91071e-06	0.141304		1.5955e-06	0.141304		1.15885e-05	0
1.55258e-05	0.132287		2.58965e-06	0.132287		2.24104e-05	0.398601		3.84715e-06	0.398601		1.74221e-05	0.911111		3.137e-06	0.911111		1.24029e-05	0.040636		4.55183e-06	0.040636		3.80062e-05	0.0238095		7.11333e-06	0.0238095		8.54163e-06	0.353712		9.90079e-07	0.353712		1.08358e-05	1.20755		1.83031e-06	1.20755		1.48402e-05	0.213768		1.5955e-06	0.213768		1.15885e-05	0
3.25288e-05	0.103139		3.4125e-06	0.103139		2.39001e-05	0.832168		3.84715e-06	0.832168		1.74221e-05	0.866667		3.137e-06	0.866667		1.24029e-05	0.00706714		4.55183e-06	0.00706714		3.7537e-05	0.0816327		5.38115e-06	0.0816327		8.54163e-06	0.259098		9.90079e-07	0.259098		1.08358e-05	1.03774		1.83031e-06	1.03774		1.31015e-05	0.286232		1.5955e-06	0.286232		1.15885e-05	0.0352941
1.70366e-05	0.313901		4.56426e-06	0.313901		2.84824e-05	0.804196		4.2612e-06	0.804196		1.74221e-05	0.844444		3.137e-06	0.844444		1.24029e-05	0.0477032		4.55183e-06	0.0477032		3.80062e-05	0.0306122		7.11333e-06	0.0306122		8.54163e-06	0.381368		9.90079e-07	0.381368		1.08358e-05	1.26415		1.83031e-06	1.26415		1.21452e-05	0.293478		1.5955e-06	0.293478		1.15885e-05	0.0235294
1.70366e-05	0.358744		4.56426e-06	0.358744		2.84824e-05	0.832168		4.2612e-06	0.832168		2.51923e-05	0.763636		1.16976e-05	0.763636		1.24029e-05	0.0742049		4.55183e-06	0.0742049		2.87848e-05	0.0238095		5.57005e-06	0.0238095		8.54163e-06	0.384279		9.90079e-07	0.384279		1.08358e-05	1.38679		1.83031e-06	1.38679		1.31015e-05	0.521739		1.5955e-06	0.521739		1.15885e-05	0.0411765
1.70366e-05	0.248879		4.56426e-06	0.248879		2.86989e-05	0.825175		4.2612e-06	0.825175		1.74221e-05	1.00808		3.137e-06	1.00808		1.24029e-05	0.0335689		4.55183e-06	0.0335689		1.57172e-05	0.139456		5.38115e-06	0.139456		8.97253e-06	0.570597		9.90079e-07	0.570597		1.08358e-05	0.95283		1.83031e-06	0.95283		1.14677e-05	0.34058		3.69825e-06	0.34058		1.03387e-05	0.152941
8.11947e-05	0.130045		4.56426e-06	0.130045		2.84824e-05	0.524476		5.1879e-06	0.524476		1.74221e-05	1.08081		4.83902e-06	1.08081		1.24029e-05	0.0441696		4.55183e-06	0.0441696		3.76787e-05	0.00680272		5.38115e-06	0.00680272		8.54163e-06	0.518195		9.90079e-07	0.518195		1.08358e-05	0.896226		1.83031e-06	0.896226		1.14677e-05	0.514493		4.44012e-06	0.514493		1.15885e-05	0.0235294
8.11947e-05	0.237668		4.56426e-06	0.237668		3.59085e-05	0.426573		5.1879e-06	0.426573		1.74221e-05	1		4.32647e-06	1		1.24029e-05	0.0989399		4.55183e-06	0.0989399		3.79622e-05	0.00680272		5.38115e-06	0.00680272		8.97253e-06	0.439592		9.90079e-07	0.439592		1.08358e-05	1.57547		1.83031e-06	1.57547		1.14677e-05	0.644928		4.44012e-06	0.644928		5.29722e-06	0.0705882
8.11947e-05	0.374439		4.56426e-06	0.374439		2.84824e-05	0.685315		5.1879e-06	0.685315		1.74221e-05	0.846465		4.83902e-06	0.846465		1.24029e-05	0.113074		4.55183e-06	0.113074		2.71355e-05	0		5.69958e-06	0		8.97253e-06	0.443959		9.90079e-07	0.443959		1.08358e-05	1.16981		1.83031e-06	1.16981		1.14677e-05	0.40942		3.69825e-06	0.40942		5.29722e-06	0
8.11947e-05	0.457399		4.56426e-06	0.457399		2.84824e-05	0.594406		5.1879e-06	0.594406		1.74221e-05	1.09899		4.83902e-06	1.09899		1.24029e-05	0.0777385		5.04869e-06	0.0777385		1.57172e-05	0		6.93936e-06	0		8.97253e-06	0.400291		9.90079e-07	0.400291		5.20076e-06	1.76415		4.91715e-06	1.76415		1.14677e-05	0.5		4.44012e-06	0.5		5.29722e-06	0
8.11947e-05	0.316143		4.56426e-06	0.316143		2.99339e-05	0.398601		5.37334e-06	0.398601		1.74221e-05	0.971717		4.83902e-06	0.971717		1.30865e-05	0.102473		5.04869e-06	0.102473		3.80062e-05	0		6.29096e-06	0		8.97253e-06	0.37409		9.90079e-07	0.37409		1.08358e-05	2.06604		1.83031e-06	2.06604		1.21686e-05	0.746377		3.69825e-06	0.746377		1.24868e-05	0
8.11947e-05	0.275785		4.56426e-06	0.275785		3.59085e-05	0.426573		5.37334e-06	0.426573		1.98239e-05	1.0202		6.2361e-06	1.0202		1.23744e-05	0.275618		5.04869e-06	0.275618		1.57172e-05	0.0442177		6.93936e-06	0.0442177		6.20111e-06	0.25182		9.90079e-07	0.25182		1.08358e-05	1.53774		1.83031e-06	1.53774		1.21686e-05	0.467391		3.69825e-06	0.467391		1.24868e-05	0
1.70366e-05	0.630045		4.56426e-06	0.630045		2.84824e-05	0.979021		4.2612e-06	0.979021		2.51923e-05	0.844444		3.137e-06	0.844444		1.35015e-05	0.0335689		5.04869e-06	0.0335689		2.15021e-05	0		6.23132e-06	0		8.97253e-06	0.318777		9.90079e-07	0.318777		5.20076e-06	2.09434		1.83031e-06	2.09434		1.21452e-05	0.413043		3.39774e-06	0.413043		1.15885e-05	0
8.11947e-05	0.17713		4.56426e-06	0.17713		2.38701e-05	0.51049		4.9179e-06	0.51049		1.74221e-05	0.888889		8.02192e-06	0.888889		1.35015e-05	0.0300353		5.04869e-06	0.0300353		3.79622e-05	0.0646259		7.11333e-06	0.0646259		8.97253e-06	0.250364		9.90079e-07	0.250364		1.08358e-05	2.24528		1.83031e-06	2.24528		1.33939e-05	0.394928		3.39774e-06	0.394928		5.29722e-06	0.0705882
2.10974e-05	0.639013		6.41315e-06	0.639013		2.39001e-05	0.692308		2.61757e-06	0.692308		2.51923e-05	0.892929		3.137e-06	0.892929		1.24029e-05	0.0777385		4.55183e-06	0.0777385		1.57172e-05	0.0680272		5.38115e-06	0.0680272		8.54163e-06	0.253275		9.90079e-07	0.253275		0.000115237	2.13208		1.83031e-06	2.13208		1.31015e-05	0.442029		3.39774e-06	0.442029		5.29722e-06	0
8.11947e-05	0.331839		4.56426e-06	0.331839		2.84824e-05	0.65035		4.2612e-06	0.65035		1.74221e-05	0.957576		8.02192e-06	0.957576		1.24029e-05	0.0141343		4.55183e-06	0.0141343		3.80062e-05	0.00680272		4.85736e-06	0.00680272		8.97253e-06	0.401747		9.90079e-07	0.401747		1.08358e-05	1.65094		1.83031e-06	1.65094		1.14677e-05	0.463768		3.39774e-06	0.463768		5.29722e-06	0
1.70366e-05	0.302691		4.56426e-06	0.302691		2.39001e-05	0.48951		2.61757e-06	0.48951		1.74221e-05	1.01818		3.137e-06	1.01818		1.38726e-05	0.0212014		4.55183e-06	0.0212014		3.80062e-05	0.0136054		5.38115e-06	0.0136054		8.54163e-06	0.356623		9.90079e-07	0.356623		5.20076e-06	1.23585		1.83031e-06	1.23585		1.21452e-05	0.42029		3.39774e-06	0.42029		1.15885e-05	0.0882353
2.98417e-05	0.325112		4.56426e-06	0.325112		3.7842e-05	0.622378		4.2612e-06	0.622378		2.95851e-05	0.90303		9.88017e-06	0.90303		1.38726e-05	0.04947		5.04869e-06	0.04947		3.7537e-05	0.0102041		5.38115e-06	0.0102041		8.54163e-06	0.272198		9.90079e-07	0.272198		1.08358e-05	1.17925		1.83031e-06	1.17925		1.14677e-05	0.442029		3.39774e-06	0.442029		1.15885e-05	0.0647059
2.98417e-05	0.242152		2.58965e-06	0.242152		2.99339e-05	0.776224		5.37334e-06	0.776224		2.95851e-05	0.961616		6.98917e-06	0.961616		1.38726e-05	0.0441696		5.2707e-06	0.0441696		2.15021e-05	0		7.11333e-06	0		8.54163e-06	0.3246		9.90079e-07	0.3246		1.08358e-05	1.81132		9.39605e-07	1.81132		1.14677e-05	0.398551		4.44012e-06	0.398551		1.15885e-05	0
2.65286e-05	0.387892		9.86922e-06	0.387892		1.88337e-05	0.657343		4.8373e-06	0.657343		2.51923e-05	0.872727		6.2361e-06	0.872727		1.38726e-05	0.0123675		5.04869e-06	0.0123675		3.76787e-05	0.037415		6.23132e-06	0.037415		8.97253e-06	0.245997		9.90079e-07	0.245997		1.08358e-05	1.90566		1.83031e-06	1.90566		1.21452e-05	0.539855		3.39774e-06	0.539855		1.24868e-05	0.0176471
1.3546e-05	0.307175		9.86922e-06	0.307175		2.99339e-05	0.664336		5.37334e-06	0.664336		1.74221e-05	0.923232		4.83902e-06	0.923232		1.38726e-05	0.0159011		4.55183e-06	0.0159011		4.24828e-05	0		5.38115e-06	0		8.97253e-06	0.256186		9.90079e-07	0.256186		1.08358e-05	1.4717		1.83031e-06	1.4717		1.21686e-05	0.297101		3.39774e-06	0.297101		1.15885e-05	0.105882
2.65286e-05	0.199552		2.16778e-06	0.199552		3.59085e-05	0.65035		5.1879e-06	0.65035		2.51923e-05	0.862626		3.137e-06	0.862626		1.35015e-05	0.0530035		5.04869e-06	0.0530035		3.76787e-05	0.047619		5.38115e-06	0.047619		8.97253e-06	0.349345		9.90079e-07	0.349345		1.08358e-05	1.76415		1.83031e-06	1.76415		1.14677e-05	0.778986		3.69825e-06	0.778986		1.15885e-05	0.0117647
2.98417e-05	0.224215		4.56426e-06	0.224215		3.59085e-05	0.503497		5.37334e-06	0.503497		2.51923e-05	0.941414		4.83902e-06	0.941414		1.35015e-05	0.0512367		5.04869e-06	0.0512367		1.81125e-05	0		5.38115e-06	0		8.54163e-06	0.243086		9.90079e-07	0.243086		1.08358e-05	2.03774		1.83031e-06	2.03774		1.21686e-05	0.51087		3.39774e-06	0.51087		1.15885e-05	0.0764706
2.98417e-05	0.237668		4.56426e-06	0.237668		2.99339e-05	0.748252		5.37334e-06	0.748252		2.51923e-05	0.840404		4.83902e-06	0.840404		1.35015e-05	0.040636		5.04869e-06	0.040636		3.80062e-05	0.0306122		5.38115e-06	0.0306122		8.54163e-06	0.295488		9.90079e-07	0.295488		1.08358e-05	2.29245		1.83031e-06	2.29245		1.14677e-05	0.557971		2.01353e-06	0.557971		1.15885e-05	0.0176471
8.11947e-05	0.230942		4.38455e-06	0.230942		2.99339e-05	0.622378		5.37334e-06	0.622378		3.10346e-05	0.945455		3.137e-06	0.945455		1.24029e-05	0.0106007		4.55183e-06	0.0106007		3.76787e-05	0.0136054		5.38115e-06	0.0136054		8.97253e-06	0.385735		9.90079e-07	0.385735		1.08358e-05	1.46226		1.83031e-06	1.46226		1.14677e-05	0.405797		3.69825e-06	0.405797		1.15885e-05	0.0352941
8.11947e-05	0.199552		4.38455e-06	0.199552		2.99339e-05	0.524476		5.37334e-06	0.524476		1.74221e-05	0.729293		8.02192e-06	0.729293		1.24029e-05	0.0141343		4.55183e-06	0.0141343		1.81125e-05	0		6.11148e-06	0		8.97253e-06	0.171761		9.90079e-07	0.171761		1.08358e-05	1.61321		1.83031e-06	1.61321		1.14677e-05	0.793478		2.01353e-06	0.793478		8.86999e-06	0.0117647
8.11947e-05	0.125561		4.38455e-06	0.125561		2.99339e-05	0.713287		5.37334e-06	0.713287		2.95851e-05	0.860606		1.11413e-05	0.860606		1.38726e-05	0.0159011		4.55183e-06	0.0159011		3.80062e-05	0.0238095		5.38115e-06	0.0238095		8.97253e-06	0.262009		9.90079e-07	0.262009		1.08358e-05	1.75472		1.83031e-06	1.75472		1.14677e-05	0.492754		3.69825e-06	0.492754		1.15885e-05	0.00588235
8.11947e-05	0.273543		4.38455e-06	0.273543		2.99339e-05	0.503497		5.37334e-06	0.503497		2.32975e-05	0.888889		4.32647e-06	0.888889		1.38726e-05	0.0282686		5.2707e-06	0.0282686		3.7537e-05	0.0102041		7.0869e-06	0.0102041		8.54163e-06	0.184862		9.90079e-07	0.184862		1.08358e-05	1.50943		1.83031e-06	1.50943		1.14677e-05	0.423913		8.13837e-06	0.423913		1.15885e-05	0.0411765
8.11947e-05	0.165919		4.38455e-06	0.165919		2.99339e-05	0.594406		5.37334e-06	0.594406		9.08828e-06	0.832323		4.32647e-06	0.832323		3.38437e-05	0.0265018		5.2707e-06	0.0265018		3.65677e-05	0.0408163		5.38115e-06	0.0408163		8.54163e-06	0.238719		9.90079e-07	0.238719		1.08358e-05	2.21698		1.83031e-06	2.21698		1.14677e-05	0.460145		4.44012e-06	0.460145		1.15885e-05	0.0470588
8.11947e-05	0.204036		4.38455e-06	0.204036		2.99339e-05	0.587413		5.37334e-06	0.587413		8.85346e-05	0.632323		4.32647e-06	0.632323		1.35015e-05	0.0106007		9.26315e-06	0.0106007		1.33525e-05	0.0612245		5.38115e-06	0.0612245		8.54163e-06	0.243086		9.90079e-07	0.243086		1.08358e-05	1.98113		1.83031e-06	1.98113		1.14677e-05	0.434783		4.44012e-06	0.434783		1.15885e-05	0.188235
8.11947e-05	0.221973		4.56426e-06	0.221973		2.99339e-05	0.65035		5.37334e-06	0.65035		9.08828e-06	0.733333		4.32647e-06	0.733333		1.24029e-05	0.0159011		4.55183e-06	0.0159011		3.97983e-05	0.0102041		5.38115e-06	0.0102041		8.97253e-06	0.126638		9.90079e-07	0.126638		1.08358e-05	1.48113		1.83031e-06	1.48113		1.14677e-05	0.507246		4.44012e-06	0.507246		1.15885e-05	0.0411765
8.11947e-05	0.165919		4.38455e-06	0.165919		2.99339e-05	0.461538		5.37334e-06	0.461538		1.9435e-05	0.749495		4.32647e-06	0.749495		1.35015e-05	0.0300353		5.04869e-06	0.0300353		3.24473e-05	0.037415		6.9601e-06	0.037415		8.54163e-06	0.187773		9.90079e-07	0.187773		1.08358e-05	1.4717		1.83031e-06	1.4717		1.14677e-05	0.51087		3.69825e-06	0.51087		1.15885e-05	0.0352941
8.11947e-05	0.255605		4.38455e-06	0.255605		2.99339e-05	0.412587		5.37334e-06	0.412587		1.9435e-05	0.737374		4.32647e-06	0.737374		1.24029e-05	0.024735		4.55183e-06	0.024735		3.80062e-05	0.0204082		6.93936e-06	0.0204082		8.54163e-06	0.247453		9.90079e-07	0.247453		1.08358e-05	1.53774		1.83031e-06	1.53774		1.14677e-05	0.608696		3.69825e-06	0.608696		1.15885e-05	0.00588235
8.11947e-05	0.246637		4.56426e-06	0.246637		2.99339e-05	0.223776		5.37334e-06	0.223776		2.95851e-05	1.00404		6.98917e-06	1.00404		1.35015e-05	0.0229682		6.36978e-06	0.0229682		3.80062e-05	0.0442177		4.85736e-06	0.0442177		8.54163e-06	0.19214		9.90079e-07	0.19214		1.08358e-05	1.75472		1.83031e-06	1.75472		1.14677e-05	0.394928		3.69825e-06	0.394928		1.15885e-05	0.0294118
8.11947e-05	0.136771		4.56426e-06	0.136771		2.99339e-05	0.601399		5.37334e-06	0.601399		9.08828e-06	0.711111		4.32647e-06	0.711111		1.35015e-05	0.00353357		5.04869e-06	0.00353357		3.24473e-05	0		5.38115e-06	0		8.54163e-06	0.196507		9.90079e-07	0.196507		1.08358e-05	1.15094		1.83031e-06	1.15094		1.14677e-05	0.586957		2.01353e-06	0.586957		1.15885e-05	0.0352941
8.11947e-05	0.286996		4.56426e-06	0.286996		2.99339e-05	0.538462		5.37334e-06	0.538462		9.08828e-06	0.694949		4.32647e-06	0.694949		4.61965e-05	0.0318021		5.04869e-06	0.0318021		3.24473e-05	0.0646259		5.38115e-06	0.0646259		8.97253e-06	0.237263		9.90079e-07	0.237263		1.761e-05	1.65094		1.83031e-06	1.65094		1.21686e-05	0.5		3.39774e-06	0.5		1.15885e-05	0.0882353
8.11947e-05	0.118834		4.56426e-06	0.118834		2.99339e-05	0.363636		5.37334e-06	0.363636		3.43042e-05	0.684848		8.02192e-06	0.684848		1.35015e-05	0.0300353		4.33699e-06	0.0300353		3.24473e-05	0.0748299		5.38115e-06	0.0748299		8.97253e-06	0.285298		9.90079e-07	0.285298		5.20076e-06	2.22642		4.91715e-06	2.22642		1.21686e-05	0.474638		3.39774e-06	0.474638		1.15885e-05	0.0529412
8.11947e-05	0.242152		4.56426e-06	0.242152		2.99339e-05	0.230769		5.37334e-06	0.230769		8.56706e-06	0.860606		8.02192e-06	0.860606		1.35015e-05	0.0724382		5.04869e-06	0.0724382		3.79622e-05	0.00340136		9.18247e-06	0.00340136		8.97253e-06	0.152838		9.90079e-07	0.152838		1.761e-05	1.28302		4.91715e-06	1.28302		1.21686e-05	0.528986		3.69825e-06	0.528986		1.15885e-05	0.0117647
8.11947e-05	0.150224		4.56426e-06	0.150224		2.99339e-05	0.440559		5.37334e-06	0.440559		8.56706e-06	0.660606		8.38954e-06	0.660606		1.35015e-05	0.0883392		5.04869e-06	0.0883392		3.79622e-05	0.00340136		5.38115e-06	0.00340136		8.97253e-06	0.181951		9.90079e-07	0.181951		1.08358e-05	1.29245		1.83031e-06	1.29245		1.14677e-05	0.351449		2.01353e-06	0.351449		1.15885e-05	0.00588235
2.25789e-05	0.183857		4.56426e-06	0.183857		2.99339e-05	0.216783		5.37334e-06	0.216783		8.56706e-06	0.747475		8.02192e-06	0.747475		1.35015e-05	0.040636		4.33699e-06	0.040636		3.24473e-05	0.0340136		5.75157e-06	0.0340136		8.54163e-06	0.160116		9.90079e-07	0.160116		1.08358e-05	1.66038		1.83031e-06	1.66038		1.21686e-05	0.373188		3.39774e-06	0.373188		1.03387e-05	0.00588235
8.11947e-05	0.0717489		4.56426e-06	0.0717489		2.99339e-05	0.398601		5.37334e-06	0.398601		1.74221e-05	0.682828		8.02192e-06	0.682828		1.35015e-05	0.0335689		4.33699e-06	0.0335689		3.24473e-05	0.00340136		6.99945e-06	0.00340136		8.54163e-06	0.327511		9.90079e-07	0.327511		1.761e-05	1.83019		3.49823e-06	1.83019		1.14677e-05	0.347826		4.44012e-06	0.347826		1.03387e-05	0.0411765
8.11947e-05	0.219731		4.56426e-06	0.219731		2.99339e-05	0.174825		5.37334e-06	0.174825		3.10346e-05	0.753535		3.137e-06	0.753535		1.24029e-05	0.0671378		4.33699e-06	0.0671378		2.87848e-05	0.0170068		5.69958e-06	0.0170068		8.97253e-06	0.211063		9.90079e-07	0.211063		1.761e-05	1.46226		4.91715e-06	1.46226		1.14677e-05	0.641304		3.39774e-06	0.641304		1.15885e-05	0
2.25789e-05	0.141256		4.56426e-06	0.141256		2.99339e-05	0.51049		5.37334e-06	0.51049		1.08504e-05	0.676768		2.90186e-06	0.676768		1.24029e-05	0.0742049		4.33699e-06	0.0742049		4.9685e-05	0		7.25369e-06	0		8.97253e-06	0.254731		9.90079e-07	0.254731		1.761e-05	1.82075		3.49823e-06	1.82075		1.14677e-05	0.427536		3.39774e-06	0.427536		1.03387e-05	0.0235294
8.11947e-05	0.221973		4.56426e-06	0.221973		2.99339e-05	0.363636		5.37334e-06	0.363636		3.34433e-05	0.579798		8.38954e-06	0.579798		1.35015e-05	0.0212014		4.33699e-06	0.0212014		2.87848e-05	0.00340136		6.11148e-06	0.00340136		8.97253e-06	0.20524		9.90079e-07	0.20524		5.20076e-06	1.83019		1.83031e-06	1.83019		1.14677e-05	0.554348		2.01353e-06	0.554348		7.06996e-06	0
2.98417e-05	0.121076		4.56426e-06	0.121076		2.99339e-05	0.545455		5.37334e-06	0.545455		4.13227e-06	0.735354		4.83902e-06	0.735354		1.24029e-05	0.024735		4.55183e-06	0.024735		3.58242e-05	0		7.0869e-06	0		8.54163e-06	0.160116		9.90079e-07	0.160116		1.32413e-05	1.99057		4.91715e-06	1.99057		1.14677e-05	0.431159		3.69825e-06	0.431159		1.03387e-05	0
2.25789e-05	0.147982		4.56426e-06	0.147982		2.99339e-05	0.545455		5.37334e-06	0.545455		1.74221e-05	0.707071		3.137e-06	0.707071		1.24029e-05	0.00353357		4.55183e-06	0.00353357		3.37228e-05	0.0238095		5.38115e-06	0.0238095		8.97253e-06	0.139738		9.90079e-07	0.139738		5.20076e-06	1.9717		4.91715e-06	1.9717		1.21686e-05	0.336957		3.39774e-06	0.336957		1.15885e-05	0.0235294
8.11947e-05	0.130045		4.56426e-06	0.130045		2.99339e-05	0.286713		5.37334e-06	0.286713		1.74221e-05	0.721212		4.83902e-06	0.721212		1.35015e-05	0.0123675		4.55183e-06	0.0123675		3.79622e-05	0.0442177		5.38115e-06	0.0442177		8.97253e-06	0.245997		9.90079e-07	0.245997		5.20076e-06	1.63208		9.39605e-07	1.63208		1.21452e-05	0.51087		3.39774e-06	0.51087		1.03387e-05	0.0705882
2.25789e-05	0.172646		4.56426e-06	0.172646		2.99339e-05	0.167832		5.37334e-06	0.167832		1.74221e-05	0.628283		4.83902e-06	0.628283		1.24029e-05	0.0159011		4.55183e-06	0.0159011		3.80062e-05	0.0136054		6.99945e-06	0.0136054		8.97253e-06	0.229985		9.90079e-07	0.229985		0.000115237	2		1.31459e-05	2		1.21452e-05	0.423913		3.39774e-06	0.423913		1.03387e-05	0.0176471
8.11947e-05	0.174888		4.56426e-06	0.174888		2.99339e-05	0.307692		5.37334e-06	0.307692		3.64476e-05	0.8		4.32647e-06	0.8		1.24029e-05	0.0159011		4.55183e-06	0.0159011		3.65677e-05	0.00680272		5.38115e-06	0.00680272		8.97253e-06	0.331878		9.90079e-07	0.331878		1.08358e-05	1.72642		1.31459e-05	1.72642		1.21452e-05	0.648551		3.39774e-06	0.648551		1.03387e-05	0.0411765
8.11947e-05	0.156951		4.56426e-06	0.156951		2.99339e-05	0.335664		5.37334e-06	0.335664		2.95851e-05	0.882828		4.83902e-06	0.882828		1.24029e-05	0.00706714		4.55183e-06	0.00706714		1.57172e-05	0.00340136		5.77934e-06	0.00340136		1.61715e-05	0.25182		9.90079e-07	0.25182		1.32413e-05	1.54717		4.91715e-06	1.54717		1.21452e-05	0.438406		3.39774e-06	0.438406		1.03387e-05	0.0352941
8.11947e-05	0.26009		4.56426e-06	0.26009		2.99339e-05	0.482517		5.37334e-06	0.482517		3.64476e-05	0.789899		8.02192e-06	0.789899		1.24029e-05	0.00353357		4.55183e-06	0.00353357		3.76787e-05	0.0340136		5.72537e-06	0.0340136		8.97253e-06	0.254731		9.90079e-07	0.254731		0.000115237	1.40566		1.31459e-05	1.40566		1.14677e-05	0.481884		3.39774e-06	0.481884		1.03387e-05	0
8.11947e-05	0.123318		4.56426e-06	0.123318		2.99339e-05	0.202797		5.37334e-06	0.202797		2.52782e-05	1.05051		4.32647e-06	1.05051		1.24029e-05	0		4.55183e-06	0		3.99879e-05	0.0136054		6.79173e-06	0.0136054		1.61715e-05	0.195051		2.41585e-06	0.195051		1.32413e-05	2.21698		4.91715e-06	2.21698		1.21452e-05	0.474638		3.69618e-06	0.474638		1.03387e-05	0
2.09824e-05	0.302691		4.56426e-06	0.302691		2.99339e-05	0.685315		5.37334e-06	0.685315		2.51923e-05	0.848485		8.02192e-06	0.848485		1.24029e-05	0.00176678		4.55183e-06	0.00176678		3.76787e-05	0.0510204		5.38115e-06	0.0510204		8.97253e-06	0.232897		9.90079e-07	0.232897		1.32413e-05	1.27358		4.91715e-06	1.27358		1.21452e-05	0.518116		3.39774e-06	0.518116		8.86999e-06	0.0470588
2.98417e-05	0.105381		5.03237e-06	0.105381		2.99339e-05	0.440559		5.37334e-06	0.440559		1.74221e-05	1.06465		8.02192e-06	1.06465		1.24029e-05	0.00706714		4.55183e-06	0.00706714		3.7537e-05	0		6.40583e-06	0		8.97253e-06	0.282387		9.90079e-07	0.282387		1.08358e-05	1.5283		4.91715e-06	1.5283		1.21452e-05	0.32971		3.39774e-06	0.32971		1.15885e-05	0.0470588
2.98417e-05	0.103139		4.56426e-06	0.103139		2.99339e-05	0.545455		5.37334e-06	0.545455		3.64476e-05	0.870707		9.88017e-06	0.870707		1.24029e-05	0.0176678		4.55183e-06	0.0176678		3.97983e-05	0.0102041		5.38115e-06	0.0102041		8.97253e-06	0.15575		9.90079e-07	0.15575		1.761e-05	1.51887		4.91715e-06	1.51887		5.66377e-06	0.394928		3.39774e-06	0.394928		1.03387e-05	0.0117647
2.98417e-05	0.141256		4.56426e-06	0.141256		2.99339e-05	0.356643		5.37334e-06	0.356643		3.64476e-05	1		6.98917e-06	1		1.35015e-05	0.00883392		4.55183e-06	0.00883392		3.79622e-05	0.00340136		6.11148e-06	0.00340136		8.97253e-06	0.165939		9.90079e-07	0.165939		1.761e-05	1.98113		4.91715e-06	1.98113		1.14677e-05	0.460145		3.39774e-06	0.460145		1.03387e-05	0.0176471
2.98417e-05	0.132287		4.56426e-06	0.132287		2.99339e-05	0.503497		5.37334e-06	0.503497		3.64476e-05	0.836364		4.32647e-06	0.836364		1.24029e-05	0.0282686		5.04869e-06	0.0282686		4.92129e-05	0.0442177		5.99464e-06	0.0442177		8.54163e-06	0.189229		9.90079e-07	0.189229		1.08358e-05	1.5283		4.91715e-06	1.5283		1.21452e-05	0.347826		3.39774e-06	0.347826		8.86999e-06	0
2.98417e-05	0.168161		2.16778e-06	0.168161		2.99339e-05	0.377622		5.37334e-06	0.377622		2.32975e-05	1.08081		8.38954e-06	1.08081		1.35015e-05	0.0353357		5.04869e-06	0.0353357		3.80062e-05	0.00680272		5.38115e-06	0.00680272		8.54163e-06	0.231441		9.90079e-07	0.231441		1.761e-05	1.0283		4.91715e-06	1.0283		1.14677e-05	0.394928		3.39774e-06	0.394928		5.29722e-06	0.0235294
2.98417e-05	0.262332		3.4125e-06	0.262332		2.99339e-05	0.272727		5.37334e-06	0.272727		3.64476e-05	0.830303		4.32647e-06	0.830303		1.24029e-05	0.0300353		4.33699e-06	0.0300353		3.24473e-05	0.0272109		5.38115e-06	0.0272109		8.97253e-06	0.10917		9.90079e-07	0.10917		1.32413e-05	1.9717		4.91715e-06	1.9717		1.21452e-05	0.398551		3.39774e-06	0.398551		8.86999e-06	0
2.98417e-05	0.165919		4.56426e-06	0.165919		2.99339e-05	0.244755		5.37334e-06	0.244755		2.51923e-05	0.977778		8.38954e-06	0.977778		1.35015e-05	0.0194346		5.04869e-06	0.0194346		3.7537e-05	0.0578231		5.38115e-06	0.0578231		8.97253e-06	0.128093		9.90079e-07	0.128093		6.37482e-05	1.67925		4.91715e-06	1.67925		1.21686e-05	0.271739		3.39774e-06	0.271739		1.15885e-05	0
1.70366e-05	0.201794		4.56426e-06	0.201794		3.7842e-05	0.286713		3.84715e-06	0.286713		3.64476e-05	0.808081		1.16976e-05	0.808081		1.35015e-05	0.0176678		4.33699e-06	0.0176678		3.7537e-05	0.00340136		6.40583e-06	0.00340136		8.54163e-06	0.138282		9.90079e-07	0.138282		5.20076e-06	1.50943		4.91715e-06	1.50943		1.21452e-05	0.32971		3.39774e-06	0.32971		1.15885e-05	0.0117647
2.98417e-05	0.152466		3.4125e-06	0.152466		3.7842e-05	0.685315		3.84715e-06	0.685315		1.74221e-05	0.947475		4.32647e-06	0.947475		1.24029e-05	0.0141343		4.33699e-06	0.0141343		3.7537e-05	0.0102041		5.38115e-06	0.0102041		8.54163e-06	0.229985		9.90079e-07	0.229985		1.761e-05	1.42453		4.91715e-06	1.42453		1.48402e-05	0.503623		3.49632e-06	0.503623		1.15885e-05	0.0529412
2.98417e-05	0.219731		4.56426e-06	0.219731		2.86989e-05	0.412587		4.51869e-06	0.412587		3.10346e-05	0.80202		1.16976e-05	0.80202		1.35015e-05	0.00883392		9.26315e-06	0.00883392		3.80062e-05	0		5.36928e-06	0		8.54163e-06	0.0989811		9.90079e-07	0.0989811		1.761e-05	1.14151		4.91715e-06	1.14151		1.21452e-05	0.434783		3.39774e-06	0.434783		1.15885e-05	0.0235294
2.98417e-05	0.143498		4.56426e-06	0.143498		2.84824e-05	0.181818		5.37334e-06	0.181818		2.51923e-05	0.923232		4.32647e-06	0.923232		1.79941e-05	0.0282686		9.26315e-06	0.0282686		2.41895e-05	0		5.99464e-06	0		8.54163e-06	0.20524		9.90079e-07	0.20524		6.37482e-05	1.46226		4.91715e-06	1.46226		1.21452e-05	0.333333		3.39774e-06	0.333333		8.86999e-06	0
2.98417e-05	0.192825		5.03237e-06	0.192825		2.86989e-05	0.538462		5.10947e-06	0.538462		2.51923e-05	0.913131		4.32647e-06	0.913131		1.35015e-05	0.0106007		9.26315e-06	0.0106007		3.7537e-05	0.0340136		6.40583e-06	0.0340136		8.97253e-06	0.186317		9.90079e-07	0.186317		1.761e-05	1.28302		4.91715e-06	1.28302		1.21452e-05	0.384058		1.37372e-05	0.384058		8.86999e-06	0
2.98417e-05	0.0941704		5.03237e-06	0.0941704		2.86989e-05	0.622378		4.51869e-06	0.622378		2.51923e-05	0.939394		4.32647e-06	0.939394		3.33001e-05	0.0141343		4.33699e-06	0.0141343		2.87848e-05	0.00340136		5.38115e-06	0.00340136		8.54163e-06	0.206696		9.90079e-07	0.206696		1.761e-05	2.51887		4.91715e-06	2.51887		1.14677e-05	0.387681		4.44012e-06	0.387681		8.86999e-06	0.0235294
2.98417e-05	0.112108		2.16778e-06	0.112108		2.86989e-05	0.468531		4.2612e-06	0.468531		2.45641e-05	1.15152		7.90133e-06	1.15152		2.70529e-05	0.065371		1.02447e-05	0.065371		3.35596e-05	0.0204082		5.38115e-06	0.0204082		8.54163e-06	0.200873		9.90079e-07	0.200873		2.03989e-05	1.84906		4.91715e-06	1.84906		1.21452e-05	0.351449		3.49632e-06	0.351449		8.86999e-06	0
2.98417e-05	0.197309		4.55453e-06	0.197309		2.86989e-05	0.503497		4.2612e-06	0.503497		1.74221e-05	0.886869		8.02192e-06	0.886869		1.30865e-05	0.0353357		4.33699e-06	0.0353357		2.87848e-05	0.0204082		5.38115e-06	0.0204082		8.54163e-06	0.197962		1.51547e-06	0.197962		1.761e-05	1.75472		4.91715e-06	1.75472		1.21686e-05	0.224638		3.39774e-06	0.224638		8.86999e-06	0
2.98417e-05	0.136771		5.31677e-06	0.136771		3.59085e-05	0.20979		4.9179e-06	0.20979		2.51923e-05	0.90303		3.137e-06	0.90303		1.35015e-05	0.0371025		4.33699e-06	0.0371025		2.87848e-05	0		5.57005e-06	0		8.54163e-06	0.163028		9.90079e-07	0.163028		2.03989e-05	1.36792		4.91715e-06	1.36792		1.14677e-05	0.373188		3.69825e-06	0.373188		8.86999e-06	0.0176471
2.98417e-05	0.161435		5.31677e-06	0.161435		3.59085e-05	0.363636		4.9179e-06	0.363636		1.08504e-05	0.907071		6.98917e-06	0.907071		1.35015e-05	0.0265018		4.33699e-06	0.0265018		2.87848e-05	0.0238095		7.0869e-06	0.0238095		8.97253e-06	0.128093		9.90079e-07	0.128093		2.03989e-05	1.98113		4.91715e-06	1.98113		1.14677e-05	0.456522		3.69825e-06	0.456522		8.86999e-06	0
3.25288e-05	0.044843		4.55453e-06	0.044843		2.84824e-05	0.405594		5.1879e-06	0.405594		2.32975e-05	0.973737		7.7875e-06	0.973737		1.30865e-05	0.0424028		5.04869e-06	0.0424028		3.76787e-05	0.0408163		5.99464e-06	0.0408163		1.61715e-05	0.120815		9.90079e-07	0.120815		1.761e-05	2.34906		4.91715e-06	2.34906		1.14677e-05	0.235507		2.01353e-06	0.235507		8.86999e-06	0.0117647
3.25288e-05	0.103139		4.55453e-06	0.103139		2.84824e-05	0.314685		4.2612e-06	0.314685		2.95851e-05	1.01616		8.02192e-06	1.01616		1.30865e-05	0.0565371		4.33699e-06	0.0565371		4.92129e-05	0.0272109		5.99464e-06	0.0272109		8.54163e-06	0.117904		1.51547e-06	0.117904		2.03989e-05	2.61321		4.91715e-06	2.61321		1.21686e-05	0.666667		3.39774e-06	0.666667		8.86999e-06	0
3.25288e-05	0.123318		4.55453e-06	0.123318		2.86989e-05	0.468531		4.2612e-06	0.468531		2.51923e-05	0.838384		8.02192e-06	0.838384		1.35015e-05	0.0194346		4.33699e-06	0.0194346		2.41895e-05	0.00680272		5.36928e-06	0.00680272		8.54163e-06	0.0800582		1.51547e-06	0.0800582		1.761e-05	2.07547		4.91715e-06	2.07547		1.21452e-05	0.257246		3.39774e-06	0.257246		1.15885e-05	0.0117647
3.25288e-05	0.165919		4.55453e-06	0.165919		2.86989e-05	0.412587		4.2612e-06	0.412587		2.95851e-05	0.993939		4.32647e-06	0.993939		1.35015e-05	0.0512367		4.78669e-06	0.0512367		3.76787e-05	0		5.38115e-06	0		8.54163e-06	0.142649		1.51547e-06	0.142649		1.761e-05	1.9434		4.91715e-06	1.9434		1.21686e-05	0.380435		3.39774e-06	0.380435		1.15885e-05	0.00588235
3.25288e-05	0.0650224		4.55453e-06	0.0650224		2.84824e-05	0.013986		3.84715e-06	0.013986		2.51923e-05	0.909091		4.32647e-06	0.909091		1.35015e-05	0.0530035		4.33699e-06	0.0530035		9.12867e-05	0.0136054		7.08534e-06	0.0136054		8.54163e-06	0.0800582		1.51547e-06	0.0800582		1.761e-05	1.77358		4.91715e-06	1.77358		1.21686e-05	0.413043		3.39774e-06	0.413043		8.86999e-06	0.0294118
3.25288e-05	0.163677		4.55453e-06	0.163677		2.84824e-05	0.524476		5.1879e-06	0.524476		2.32975e-05	0.90101		8.02192e-06	0.90101		1.24029e-05	0.0353357		4.33699e-06	0.0353357		3.76787e-05	0.0136054		7.52539e-06	0.0136054		8.54163e-06	0.123726		1.25534e-06	0.123726		1.761e-05	2.70755		4.91715e-06	2.70755		1.21686e-05	0.293478		3.39774e-06	0.293478		8.86999e-06	0
3.25288e-05	0.134529		4.55453e-06	0.134529		2.86989e-05	0.391608		4.51869e-06	0.391608		1.08504e-05	1.03636		4.32647e-06	1.03636		1.76742e-05	0.0477032		4.33699e-06	0.0477032		3.76787e-05	0.0136054		6.09123e-06	0.0136054		8.54163e-06	0.10917		1.51547e-06	0.10917		1.761e-05	1.84906		4.91715e-06	1.84906		1.21686e-05	0.17029		3.39774e-06	0.17029		8.86999e-06	0.00588235
3.25288e-05	0.147982		4.55453e-06	0.147982		2.86989e-05	0.342657		5.1879e-06	0.342657		2.51923e-05	1.01616		8.02192e-06	1.01616		1.44732e-05	0.040636		4.33699e-06	0.040636		4.92129e-05	0.0238095		1.40004e-05	0.0238095		8.54163e-06	0.164483		1.51547e-06	0.164483		2.03989e-05	2.27358		4.91715e-06	2.27358		1.21452e-05	0.452899		3.49632e-06	0.452899		8.86999e-06	0.00588235
4.4137e-05	0.174888		4.48735e-06	0.174888		2.86989e-05	0.454545		5.2483e-06	0.454545		2.32975e-05	0.963636		8.38954e-06	0.963636		1.44732e-05	0.00706714		5.5201e-06	0.00706714		0.000108501	0.0986395		5.99464e-06	0.0986395		8.54163e-06	0.13246		1.51547e-06	0.13246		1.761e-05	1.99057		4.91715e-06	1.99057		1.21686e-05	0.445652		3.39774e-06	0.445652		8.86999e-06	0.00588235
3.25288e-05	0.118834		2.16778e-06	0.118834		2.86989e-05	0.440559		2.35059e-06	0.440559		2.51923e-05	1.1798		8.02192e-06	1.1798		1.24029e-05	0.090106		4.55183e-06	0.090106		4.7779e-05	0.119048		1.20148e-05	0.119048		8.54163e-06	0.114993		9.90079e-07	0.114993		1.761e-05	2.50943		4.91715e-06	2.50943		1.21452e-05	0.460145		3.39774e-06	0.460145		8.86999e-06	0
1.3546e-05	0.233184		5.31677e-06	0.233184		5.11815e-05	0.531469		4.32859e-06	0.531469		2.34686e-05	0.993939		8.38954e-06	0.993939		1.24029e-05	0.121908		4.55183e-06	0.121908		4.7779e-05	0.0782313		5.29118e-06	0.0782313		8.54163e-06	0.0800582		1.51547e-06	0.0800582		1.761e-05	2.62264		4.91715e-06	2.62264		1.21452e-05	0.311594		3.39774e-06	0.311594		8.86999e-06	0.00588235
2.98417e-05	0.280269		5.31677e-06	0.280269		2.86989e-05	0.363636		4.2612e-06	0.363636		2.34686e-05	0.858586		8.38954e-06	0.858586		1.44732e-05	0.139576		5.5201e-06	0.139576		3.97394e-05	0.0510204		5.38115e-06	0.0510204		8.54163e-06	0.0684134		1.51547e-06	0.0684134		1.761e-05	2.36792		4.91715e-06	2.36792		1.21452e-05	0.318841		3.69825e-06	0.318841		8.86999e-06	0.0176471
1.70366e-05	0.233184		5.31677e-06	0.233184		2.84824e-05	0.216783		5.1879e-06	0.216783		2.34686e-05	1.00202		7.6648e-06	1.00202		1.30865e-05	0.120141		5.95501e-06	0.120141		0.00018465	0.0442177		6.60705e-06	0.0442177		8.54163e-06	0.120815		9.90079e-07	0.120815		1.761e-05	1.83019		4.91715e-06	1.83019		1.21452e-05	0.496377		3.39774e-06	0.496377		8.86999e-06	0.0117647
1.70366e-05	0.125561		4.56426e-06	0.125561		2.84824e-05	0.335664		5.1879e-06	0.335664		2.34686e-05	0.880808		8.38954e-06	0.880808		1.30865e-05	0.134276		5.4559e-06	0.134276		3.76787e-05	0.0170068		6.11148e-06	0.0170068		8.54163e-06	0.0786026		1.51547e-06	0.0786026		1.761e-05	1.82075		4.91715e-06	1.82075		1.21452e-05	0.307971		3.39774e-06	0.307971		8.86999e-06	0.105882
1.70366e-05	0.147982		4.56426e-06	0.147982		2.86989e-05	0.258741		4.2612e-06	0.258741		2.60839e-05	0.913131		8.38954e-06	0.913131		1.30865e-05	0.109541		4.97779e-06	0.109541		3.97394e-05	0.0204082		7.25598e-06	0.0204082		8.97253e-06	0.055313		1.51547e-06	0.055313		1.761e-05	1.71698		4.91715e-06	1.71698		1.21452e-05	0.467391		3.49632e-06	0.467391		8.86999e-06	0.0117647
2.98417e-05	0.143498		4.56426e-06	0.143498		2.38701e-05	0.356643		4.9179e-06	0.356643		3.96204e-05	0.856566		8.23575e-06	0.856566		1.30865e-05	0.0918728		4.33699e-06	0.0918728		1.57172e-05	0.00680272		5.38115e-06	0.00680272		8.54163e-06	0.107715		1.51547e-06	0.107715		1.761e-05	2.29245		4.91715e-06	2.29245		1.21686e-05	0.34058		3.39774e-06	0.34058		8.86999e-06	0
3.25288e-05	0.123318		4.56426e-06	0.123318		2.86989e-05	1.00699		6.19931e-06	1.00699		3.10346e-05	0.967677		8.38954e-06	0.967677		1.21782e-05	0.20318		4.52071e-06	0.20318		3.76787e-05	0.0442177		5.38115e-06	0.0442177		8.97253e-06	0.0742358		9.90079e-07	0.0742358		1.761e-05	2.81132		4.91715e-06	2.81132		1.21686e-05	0.503623		3.49632e-06	0.503623		8.86999e-06	0
3.25288e-05	0.0717489		4.55453e-06	0.0717489		2.84824e-05	0.377622		5.1879e-06	0.377622		3.10346e-05	0.886869		9.78833e-06	0.886869		1.21782e-05	0.0883392		4.52071e-06	0.0883392		3.97394e-05	0.0408163		5.38115e-06	0.0408163		8.97253e-06	0.0756914		1.51547e-06	0.0756914		1.761e-05	2.61321		4.91715e-06	2.61321		1.21452e-05	0.630435		3.49632e-06	0.630435		8.86999e-06	0
3.25288e-05	0.190583		4.55453e-06	0.190583		3.7842e-05	0.251748		4.9179e-06	0.251748		2.60839e-05	0.90101		8.38954e-06	0.90101		1.21782e-05	0.0777385		5.95501e-06	0.0777385		3.7537e-05	0.0136054		6.40583e-06	0.0136054		8.97253e-06	0.107715		1.51547e-06	0.107715		2.03989e-05	2.63208		4.91715e-06	2.63208		1.21452e-05	0.666667		3.39774e-06	0.666667		8.86999e-06	0
3.25288e-05	0.132287		4.55453e-06	0.132287		5.11815e-05	0.321678		5.1879e-06	0.321678		2.51923e-05	0.850505		4.32647e-06	0.850505		1.21782e-05	0.0812721		5.95501e-06	0.0812721		4.24828e-05	0		5.38115e-06	0		6.20111e-06	0.0756914		1.51547e-06	0.0756914		1.32413e-05	2.13208		4.91715e-06	2.13208		1.21686e-05	0.431159		3.39774e-06	0.431159		8.86999e-06	0.0294118
3.25288e-05	0.152466		4.55453e-06	0.152466		2.86989e-05	0.265734		5.10947e-06	0.265734		2.34686e-05	0.836364		7.6648e-06	0.836364		1.44732e-05	0.0865724		4.33699e-06	0.0865724		2.87848e-05	0		5.38115e-06	0		8.54163e-06	0.0363901		1.51547e-06	0.0363901		1.761e-05	1.45283		4.91715e-06	1.45283		1.21452e-05	0.271739		3.39774e-06	0.271739		8.86999e-06	0
3.25288e-05	0.11435		4.55453e-06	0.11435		5.11815e-05	0.34965		5.10947e-06	0.34965		2.34686e-05	0.907071		7.6648e-06	0.907071		1.21782e-05	0.0424028		4.52071e-06	0.0424028		2.79631e-05	0		5.38115e-06	0		8.54163e-06	0.0902475		1.51547e-06	0.0902475		1.761e-05	1.5566		4.91715e-06	1.5566		1.21452e-05	0.434783		3.39774e-06	0.434783		8.86999e-06	0
1.2096e-05	0.0986547		4.55453e-06	0.0986547		2.86989e-05	0.27972		5.10947e-06	0.27972		6.08294e-05	0.878788		8.0434e-06	0.878788		1.30865e-05	0.0954064		4.97779e-06	0.0954064		2.46714e-05	0.0510204		5.45727e-06	0.0510204		8.97253e-06	0.103348		1.51547e-06	0.103348		1.761e-05	0.745283		4.91715e-06	0.745283		1.14677e-05	0.32971		3.39774e-06	0.32971		8.86999e-06	0
3.25288e-05	0.17713		2.16778e-06	0.17713		2.86989e-05	0.181818		4.2612e-06	0.181818		6.08294e-05	0.973737		7.90133e-06	0.973737		1.30865e-05	0.0795053		4.97779e-06	0.0795053		1.37624e-05	0.00680272		5.38115e-06	0.00680272		8.97253e-06	0.0786026		1.51547e-06	0.0786026		1.761e-05	0.584906		4.91715e-06	0.584906		1.21452e-05	0.268116		3.39774e-06	0.268116		1.03387e-05	0
1.2096e-05	0.123318		2.28623e-06	0.123318		2.86989e-05	0.13986		4.2612e-06	0.13986		6.08294e-05	0.949495		8.0434e-06	0.949495		1.30865e-05	0.065371		4.97779e-06	0.065371		4.4409e-05	0.0136054		5.38115e-06	0.0136054		8.97253e-06	0.14556		1.51547e-06	0.14556		1.761e-05	0.962264		4.91715e-06	0.962264		1.21686e-05	0.387681		3.39774e-06	0.387681		8.86999e-06	0.0176471
1.2096e-05	0.0807175		2.28623e-06	0.0807175		2.86989e-05	0.202797		4.9179e-06	0.202797		6.08294e-05	0.911111		9.78833e-06	0.911111		1.30865e-05	0.222615		4.97779e-06	0.222615		4.9685e-05	0.0272109		5.38115e-06	0.0272109		8.54163e-06	0.084425		1.51547e-06	0.084425		1.32413e-05	1.29245		4.91715e-06	1.29245		1.21686e-05	0.565217		3.39774e-06	0.565217		8.86999e-06	0
1.2096e-05	0.201794		2.28623e-06	0.201794		3.7842e-05	0.391608		4.9179e-06	0.391608		6.08294e-05	0.949495		8.37331e-06	0.949495		1.30865e-05	0.144876		5.04869e-06	0.144876		2.87848e-05	0		5.38115e-06	0		8.54163e-06	0.0713246		1.51547e-06	0.0713246		1.32413e-05	1.5		4.91715e-06	1.5		1.21452e-05	0.634058		3.39774e-06	0.634058		8.86999e-06	0
2.09824e-05	0.136771		2.58965e-06	0.136771		3.7842e-05	0.125874		5.2483e-06	0.125874		3.86439e-05	1.07677		7.90133e-06	1.07677		1.30865e-05	0.102473		5.04869e-06	0.102473		3.76787e-05	0.00680272		5.38115e-06	0.00680272		6.20111e-06	0.107715		1.51547e-06	0.107715		1.32413e-05	1.23585		4.69e-06	1.23585		1.21686e-05	0.0942029		3.39774e-06	0.0942029		8.86999e-06	0.00588235
2.65286e-05	0.242152		2.16778e-06	0.242152		3.7842e-05	0.27972		4.9179e-06	0.27972		6.08294e-05	0.860606		7.90133e-06	0.860606		1.30865e-05	0.0636042		5.04869e-06	0.0636042		4.68052e-05	0.00340136		6.27307e-06	0.00340136		1.61715e-05	0.0873362		1.51547e-06	0.0873362		1.08358e-05	1.33962		4.69e-06	1.33962		1.21452e-05	0.478261		3.39774e-06	0.478261		8.86999e-06	0
1.28617e-05	0.0852018		4.48735e-06	0.0852018		2.38701e-05	0.34965		4.9179e-06	0.34965		6.08294e-05	1.01818		8.0434e-06	1.01818		1.30865e-05	0.106007		4.97779e-06	0.106007		3.97394e-05	0.0442177		5.38115e-06	0.0442177		8.54163e-06	0.0494905		1.51547e-06	0.0494905		1.32413e-05	1.5		4.91715e-06	1.5		1.21452e-05	0.413043		3.39774e-06	0.413043		8.86999e-06	0
1.2096e-05	0.103139		2.28623e-06	0.103139		3.7842e-05	0.48951		3.84715e-06	0.48951		2.60839e-05	1.08485		7.90133e-06	1.08485		1.30865e-05	0.34629		5.95501e-06	0.34629		3.74708e-05	0		5.57005e-06	0		6.20111e-06	0.0451237		1.51547e-06	0.0451237		1.32413e-05	1.73585		4.91715e-06	1.73585		1.21452e-05	0.673913		3.39774e-06	0.673913		8.86999e-06	0
1.2096e-05	0.190583		2.28623e-06	0.190583		5.27903e-05	0.223776		4.90658e-06	0.223776		2.45641e-05	0.913131		8.0434e-06	0.913131		1.30865e-05	0.201413		5.95501e-06	0.201413		1.81125e-05	0.0204082		5.38115e-06	0.0204082		6.20111e-06	0.0989811		1.51547e-06	0.0989811		1.761e-05	0.95283		4.91715e-06	0.95283		1.21452e-05	0.467391		3.39774e-06	0.467391		1.15885e-05	0
1.28617e-05	0.130045		2.16778e-06	0.130045		2.20427e-05	0.468531		4.50198e-06	0.468531		3.86439e-05	0.913131		9.78833e-06	0.913131		1.50713e-05	0.256184		5.95501e-06	0.256184		2.87848e-05	0.047619		5.99464e-06	0.047619		8.54163e-06	0.0203785		1.51547e-06	0.0203785		1.761e-05	1.34906		4.91715e-06	1.34906		1.21686e-05	0.431159		3.39774e-06	0.431159		1.03387e-05	0.00588235
1.28617e-05	0.150224		4.48735e-06	0.150224		3.7842e-05	0.307692		5.2483e-06	0.307692		2.60839e-05	0.810101		7.90133e-06	0.810101		1.21782e-05	0.206714		5.95501e-06	0.206714		2.87848e-05	0.0204082		5.57005e-06	0.0204082		8.54163e-06	0.0640466		1.51547e-06	0.0640466		1.761e-05	1.71698		4.91715e-06	1.71698		1.21452e-05	0.710145		3.69618e-06	0.710145		8.86999e-06	0.0176471
1.2096e-05	0.143498		2.28623e-06	0.143498		3.7842e-05	0.230769		2.6705e-06	0.230769		3.86439e-05	0.961616		9.78833e-06	0.961616		1.30865e-05	0.487633		5.95501e-06	0.487633		1.81125e-05	0.00340136		5.38115e-06	0.00340136		6.20111e-06	0.0582242		1.51547e-06	0.0582242		1.761e-05	1.24528		4.91715e-06	1.24528		1.21452e-05	0.775362		3.69825e-06	0.775362		1.03387e-05	0
2.65286e-05	0.224215		2.16778e-06	0.224215		3.7842e-05	0.391608		2.6705e-06	0.391608		3.10346e-05	0.911111		7.90133e-06	0.911111		1.30865e-05	0.434629		5.95501e-06	0.434629		3.58242e-05	0.0136054		5.99464e-06	0.0136054		8.54163e-06	0.0393013		1.51547e-06	0.0393013		1.32413e-05	1.10377		4.91715e-06	1.10377		1.21452e-05	0.326087		3.39774e-06	0.326087		1.03387e-05	0
4.4137e-05	0.224215		2.16778e-06	0.224215		3.7842e-05	0.223776		5.29689e-06	0.223776		3.10346e-05	0.959596		7.90133e-06	0.959596		1.21782e-05	0.385159		5.95501e-06	0.385159		3.80062e-05	0		6.11148e-06	0		8.54163e-06	0.0494905		1.51547e-06	0.0494905		1.761e-05	1.17925		4.91715e-06	1.17925		1.21452e-05	0.507246		3.49632e-06	0.507246		1.03387e-05	0.0352941
2.18076e-05	0.163677		4.48735e-06	0.163677		3.7842e-05	0.356643		4.9179e-06	0.356643		3.10346e-05	1.0202		7.90133e-06	1.0202		2.05886e-05	0.44523		5.95501e-06	0.44523		3.7537e-05	0		6.40583e-06	0		8.97253e-06	0.0582242		1.51547e-06	0.0582242		1.761e-05	1.0283		4.91715e-06	1.0283		1.47093e-05	0.293478		3.49632e-06	0.293478		8.86999e-06	0
2.18076e-05	0.0560538		2.28623e-06	0.0560538		3.7842e-05	0.503497		3.20931e-06	0.503497		3.10346e-05	0.969697		7.90133e-06	0.969697		1.6202e-05	0.374558		5.95501e-06	0.374558		3.97394e-05	0		5.38115e-06	0		6.20111e-06	0.0407569		1.51547e-06	0.0407569		6.37482e-05	1.39623		4.91715e-06	1.39623		1.21452e-05	0.307971		1.37372e-05	0.307971		8.86999e-06	0.00588235
1.2096e-05	0.112108		2.28623e-06	0.112108		2.38701e-05	0.167832		2.61757e-06	0.167832		3.10346e-05	0.977778		7.90133e-06	0.977778		1.30865e-05	0.215548		5.95501e-06	0.215548		4.32179e-05	0		6.23132e-06	0		8.54163e-06	0.122271		1.51547e-06	0.122271		2.03989e-05	1.48113		4.91715e-06	1.48113		1.21452e-05	0.471014		3.49632e-06	0.471014		1.15885e-05	0.00588235
1.2096e-05	0.107623		2.28623e-06	0.107623		2.38701e-05	0.272727		4.9179e-06	0.272727		3.10346e-05	0.971717		7.90133e-06	0.971717		1.30865e-05	0.312721		5.95501e-06	0.312721		3.42698e-05	0.0136054		5.38115e-06	0.0136054		8.54163e-06	0.0684134		1.51547e-06	0.0684134		5.20076e-06	1.64151		3.49823e-06	1.64151		1.21452e-05	0.365942		3.49632e-06	0.365942		1.03387e-05	0.0235294
1.2096e-05	0.226457		5.31677e-06	0.226457		3.59085e-05	0.594406		5.14446e-06	0.594406		3.10346e-05	1.06061		7.90133e-06	1.06061		1.30865e-05	0.319788		4.97779e-06	0.319788		3.76787e-05	0.00680272		5.72537e-06	0.00680272		8.54163e-06	0.0829694		1.51547e-06	0.0829694		5.20076e-06	1.28302		4.91715e-06	1.28302		1.21452e-05	0.51087		1.37372e-05	0.51087		8.86999e-06	0
1.2096e-05	0.0919283		4.48735e-06	0.0919283		4.77213e-06	0.258741		3.20931e-06	0.258741		3.10346e-05	0.949495		7.90133e-06	0.949495		1.30865e-05	0.116608		5.95501e-06	0.116608		3.70969e-05	0		5.72537e-06	0		8.54163e-06	0.122271		1.51547e-06	0.122271		1.761e-05	1.71698		4.91715e-06	1.71698		1.21452e-05	0.547101		3.49632e-06	0.547101		8.86999e-06	0
1.3546e-05	0.0874439		5.31677e-06	0.0874439		2.38701e-05	0.27972		4.9179e-06	0.27972		3.10346e-05	1.09899		4.32647e-06	1.09899		1.30865e-05	0.189046		5.95501e-06	0.189046		3.97394e-05	0.0408163		5.38115e-06	0.0408163		6.20111e-06	0.0917031		1.51547e-06	0.0917031		6.37482e-05	0.943396		4.91715e-06	0.943396		1.21452e-05	0.315217		3.98778e-06	0.315217		8.86999e-06	0
1.3546e-05	0.0560538		5.31677e-06	0.0560538		3.59085e-05	0.167832		6.96176e-06	0.167832		2.52782e-05	0.927273		9.40299e-06	0.927273		1.30865e-05	0.295053		4.33699e-06	0.295053		3.7537e-05	0.0544218		5.38115e-06	0.0544218		1.61715e-05	0.062591		1.51547e-06	0.062591		6.37482e-05	1.26415		4.91715e-06	1.26415		1.21686e-05	0.32971		3.39774e-06	0.32971		8.86999e-06	0
1.3546e-05	0.0896861		5.31677e-06	0.0896861		2.38701e-05	0.524476		4.9179e-06	0.524476		3.10346e-05	1.15152		4.32647e-06	1.15152		1.30865e-05	0.164311		4.33699e-06	0.164311		3.35596e-05	0.00680272		5.38115e-06	0.00680272		1.04104e-05	0.0611354		1.51547e-06	0.0611354		1.761e-05	1.61321		4.91715e-06	1.61321		1.21452e-05	0.40942		3.09827e-06	0.40942		8.86999e-06	0
1.70366e-05	0.073991		5.31677e-06	0.073991		2.38701e-05	0.251748		4.9179e-06	0.251748		3.10346e-05	1.04242		4.32647e-06	1.04242		1.30865e-05	0.14841		4.33699e-06	0.14841		3.80062e-05	0.0170068		5.38115e-06	0.0170068		6.20111e-06	0.0815138		1.51547e-06	0.0815138		1.761e-05	1.56604		4.91715e-06	1.56604		1.21452e-05	0.184783		3.39774e-06	0.184783		8.86999e-06	0.0647059
1.70366e-05	0.141256		5.03237e-06	0.141256		3.59085e-05	0.167832		5.14446e-06	0.167832		3.10346e-05	0.860606		3.137e-06	0.860606		1.30865e-05	0.132509		6.61146e-06	0.132509		1.33525e-05	0.112245		5.38115e-06	0.112245		1.04104e-05	0.0509461		1.25534e-06	0.0509461		1.761e-05	1.38679		4.91715e-06	1.38679		1.21686e-05	0.423913		3.39774e-06	0.423913		3.86465e-05	0
2.25789e-05	0.0807175		4.8945e-06	0.0807175		3.7842e-05	0.244755		3.20931e-06	0.244755		2.95851e-05	1.14343		9.80784e-06	1.14343		1.26403e-05	0.102473		4.33699e-06	0.102473		3.65677e-05	0		6.93936e-06	0		1.61715e-05	0.0829694		1.51547e-06	0.0829694		1.761e-05	2.46226		4.91715e-06	2.46226		1.21686e-05	0.34058		3.39774e-06	0.34058		2.65439e-05	0.00588235
1.2096e-05	0.0784753		2.28623e-06	0.0784753		2.39001e-05	0.41958		4.13851e-06	0.41958		3.10346e-05	1.20404		4.32647e-06	1.20404		1.30865e-05	0.125442		4.97779e-06	0.125442		3.97394e-05	0.0340136		5.38115e-06	0.0340136		8.54163e-06	0.0203785		1.51547e-06	0.0203785		1.761e-05	1.50943		4.91715e-06	1.50943		1.21452e-05	0.543478		3.39774e-06	0.543478		2.65439e-05	0.0235294
1.2096e-05	0.11435		2.28623e-06	0.11435		3.7842e-05	0.426573		4.50198e-06	0.426573		3.10346e-05	1.07879		8.38954e-06	1.07879		1.30865e-05	0.0512367		4.33699e-06	0.0512367		2.87848e-05	0.0204082		5.38115e-06	0.0204082		8.54163e-06	0.0509461		1.51547e-06	0.0509461		2.03989e-05	1.41509		4.91715e-06	1.41509		1.21686e-05	0.380435		3.39774e-06	0.380435		8.86999e-06	0
1.2096e-05	0.0313901		2.28623e-06	0.0313901		3.7842e-05	0.594406		4.23786e-06	0.594406		3.10346e-05	1.02626		4.32647e-06	1.02626		1.30865e-05	0.0989399		5.80846e-06	0.0989399		3.7537e-05	0.00680272		6.40583e-06	0.00680272		8.54163e-06	0.0902475		1.51547e-06	0.0902475		1.761e-05	1.51887		4.91715e-06	1.51887		1.21452e-05	0.807971		3.49632e-06	0.807971		8.86999e-06	0
1.2096e-05	0.0336323		2.28623e-06	0.0336323		3.7842e-05	0.321678		4.9179e-06	0.321678		2.51923e-05	1.07677		4.32647e-06	1.07677		1.30865e-05	0.0618375		4.33699e-06	0.0618375		4.92129e-05	0.037415		1.40004e-05	0.037415		8.54163e-06	0.062591		1.51547e-06	0.062591		1.761e-05	1.70755		4.91715e-06	1.70755		1.21452e-05	0.536232		3.39774e-06	0.536232		8.86999e-06	0
0.000105706	0.0426009		5.00049e-06	0.0426009		3.7842e-05	0.468531		3.20931e-06	0.468531		3.10346e-05	1.00202		3.137e-06	1.00202		1.30865e-05	0.0547703		4.33699e-06	0.0547703		4.92129e-05	0.0578231		1.40004e-05	0.0578231		8.54163e-06	0.0655022		1.51547e-06	0.0655022		1.761e-05	1.45283		4.91715e-06	1.45283		1.21452e-05	0.532609		1.37372e-05	0.532609		8.86999e-06	0.00588235
0.000105706	0.103139		5.00049e-06	0.103139		7.40382e-06	0.531469		5.68257e-06	0.531469		3.10346e-05	1.05253		3.137e-06	1.05253		1.30865e-05	0.0512367		4.33699e-06	0.0512367		4.92129e-05	0.0646259		1.40004e-05	0.0646259		1.04104e-05	0.0713246		1.25534e-06	0.0713246		2.03989e-05	1.95283		4.91715e-06	1.95283		1.21452e-05	0.282609		1.37372e-05	0.282609		8.86999e-06	0
0.000105706	0.0964126		5.00049e-06	0.0964126		2.01209e-05	0.265734		4.23786e-06	0.265734		3.10346e-05	0.989899		3.137e-06	0.989899		1.30865e-05	0.090106		4.33699e-06	0.090106		2.87848e-05	0.00340136		5.57005e-06	0.00340136		8.54163e-06	0.0727802		1.51547e-06	0.0727802		5.20076e-06	2.32075		4.91715e-06	2.32075		1.21452e-05	0.76087		3.39774e-06	0.76087		8.86999e-06	0.0588235
0.000105706	0.0717489		5.00049e-06	0.0717489		5.27903e-05	0.447552		5.29689e-06	0.447552		3.10346e-05	1.16566		3.137e-06	1.16566		1.30865e-05	0.114841		4.97779e-06	0.114841		3.7537e-05	0.0578231		6.40583e-06	0.0578231		6.20111e-06	0.0873362		1.51547e-06	0.0873362		5.20076e-06	2.20755		4.91715e-06	2.20755		1.21452e-05	0.362319		3.39774e-06	0.362319		8.86999e-06	0
0.000105706	0.0874439		5.00049e-06	0.0874439		3.7842e-05	0.41958		4.9179e-06	0.41958		3.10346e-05	1.16162		3.137e-06	1.16162		1.30865e-05	0.0742049		4.33699e-06	0.0742049		4.92129e-05	0.0884354		1.40004e-05	0.0884354		6.20111e-06	0.0436681		1.51547e-06	0.0436681		5.20076e-06	3.13208		9.39605e-07	3.13208		1.21686e-05	0.304348		3.39774e-06	0.304348		8.86999e-06	0.0117647
0.000105706	0.044843		5.00049e-06	0.044843		1.1242e-05	0.426573		4.90658e-06	0.426573		3.10346e-05	1.12121		3.137e-06	1.12121		1.30865e-05	0.155477		4.33699e-06	0.155477		4.8442e-05	0.0238095		7.0869e-06	0.0238095		8.54163e-06	0.0451237		1.51547e-06	0.0451237		1.32413e-05	2.60377		4.91715e-06	2.60377		1.21686e-05	0.615942		3.39774e-06	0.615942		8.86999e-06	0.0176471
0.000105706	0.103139		5.00049e-06	0.103139		2.39001e-05	0.559441		4.13851e-06	0.559441		2.52782e-05	1.13737		8.38954e-06	1.13737		1.30865e-05	0.312721		4.97779e-06	0.312721		4.92129e-05	0.0272109		7.68152e-06	0.0272109		6.20111e-06	0.0363901		1.51547e-06	0.0363901		5.20076e-06	2		4.91715e-06	2		1.21452e-05	0.637681		3.39774e-06	0.637681		8.86999e-06	0
0.000105706	0.058296		5.00049e-06	0.058296		5.27903e-05	0.244755		5.29689e-06	0.244755		3.10346e-05	1.06869		1.16976e-05	1.06869		1.30865e-05	0.275618		4.97779e-06	0.275618		3.70969e-05	0.0578231		6.29096e-06	0.0578231		8.54163e-06	0.077147		1.25534e-06	0.077147		2.03989e-05	2.31132		4.91715e-06	2.31132		1.21452e-05	0.677536		3.39774e-06	0.677536		8.86999e-06	0
0.000105706	0.103139		4.38455e-06	0.103139		3.7842e-05	0.811189		4.90658e-06	0.811189		3.90468e-05	1.06465		7.90133e-06	1.06465		1.30865e-05	0.0954064		4.33699e-06	0.0954064		2.71355e-05	0.047619		5.38115e-06	0.047619		8.54163e-06	0.110626		1.25534e-06	0.110626		5.20076e-06	2.79245		4.91715e-06	2.79245		1.21452e-05	0.735507		1.5955e-06	0.735507		8.86999e-06	0
0.000105706	0.0896861		5.00049e-06	0.0896861		3.7842e-05	0.601399		3.77316e-06	0.601399		3.90468e-05	1.0303		7.90133e-06	1.0303		1.30865e-05	0.0671378		4.33699e-06	0.0671378		3.79622e-05	0.00340136		5.38115e-06	0.00340136		1.04104e-05	0.0946143		1.25534e-06	0.0946143		1.761e-05	2.41509		4.91715e-06	2.41509		1.21686e-05	0.431159		3.39774e-06	0.431159		8.86999e-06	0
0.000105706	0.116592		5.00049e-06	0.116592		3.7842e-05	0.251748		7.86529e-07	0.251748		3.90468e-05	1.03232		7.90133e-06	1.03232		1.30865e-05	0.0212014		4.33699e-06	0.0212014		1.57172e-05	0.0578231		5.38115e-06	0.0578231		1.04104e-05	0.0422125		1.25534e-06	0.0422125		1.761e-05	2.5		4.91715e-06	2.5		1.21452e-05	0.942029		3.39774e-06	0.942029		8.86999e-06	0
0.000105706	0.130045		5.00049e-06	0.130045		3.7842e-05	0.230769		2.6705e-06	0.230769		3.10346e-05	0.959596		7.90133e-06	0.959596		1.30865e-05	0.0689046		4.33699e-06	0.0689046		2.53804e-05	0.0408163		5.38115e-06	0.0408163		6.20111e-06	0.0931587		1.25534e-06	0.0931587		5.20076e-06	2.35849		3.49823e-06	2.35849		1.21452e-05	0.648551		3.39774e-06	0.648551		8.86999e-06	0
0.000105706	0.0807175		5.00049e-06	0.0807175		3.7842e-05	0.153846		4.9179e-06	0.153846		3.10346e-05	0.941414		7.90133e-06	0.941414		1.30865e-05	0.0795053		4.33699e-06	0.0795053		3.79622e-05	0		5.99464e-06	0		8.54163e-06	0.0567686		1.25534e-06	0.0567686		5.20076e-06	2.37736		3.49823e-06	2.37736		1.21452e-05	0.333333		3.39774e-06	0.333333		8.86999e-06	0
0.000105706	0.0941704		5.00049e-06	0.0941704		3.7842e-05	0.293706		2.61757e-06	0.293706		3.10346e-05	1.06263		7.90133e-06	1.06263		1.30865e-05	0.279152		4.97779e-06	0.279152		2.87848e-05	0.0714286		5.38115e-06	0.0714286		6.20111e-06	0.0451237		1.25534e-06	0.0451237		1.761e-05	2.42453		3.49823e-06	2.42453		1.21686e-05	0.59058		3.39774e-06	0.59058		8.86999e-06	0
2.25789e-05	0.0426009		4.8945e-06	0.0426009		3.7842e-05	0.195804		4.9179e-06	0.195804		3.10346e-05	1.1798		7.90133e-06	1.1798		1.30865e-05	0.381625		4.97779e-06	0.381625		2.87848e-05	0.0102041		6.99945e-06	0.0102041		1.04104e-05	0.0786026		1.25534e-06	0.0786026		5.20076e-06	2.38679		3.49823e-06	2.38679		1.21686e-05	1.1087		3.39774e-06	1.1087		8.86999e-06	0
1.2096e-05	0.0650224		2.28623e-06	0.0650224		1.79504e-05	0.286713		7.86529e-07	0.286713		3.10346e-05	0.866667		8.38954e-06	0.866667		1.30865e-05	0.144876		4.97779e-06	0.144876		2.87848e-05	0.0238095		2.90741e-06	0.0238095		1.04104e-05	0.084425		1.25534e-06	0.084425		1.45336e-05	2.21698		3.49823e-06	2.21698		1.21686e-05	0.797101		3.39774e-06	0.797101		8.86999e-06	0.0235294
1.2096e-05	0.105381		2.28623e-06	0.105381		3.7842e-05	0.566434		4.9179e-06	0.566434		3.10346e-05	1.07273		7.90133e-06	1.07273		1.30865e-05	0.0671378		4.97779e-06	0.0671378		2.87848e-05	0.00340136		5.38115e-06	0.00340136		1.04104e-05	0.0494905		1.25534e-06	0.0494905		2.03989e-05	2.37736		3.49823e-06	2.37736		1.21686e-05	0.347826		3.39774e-06	0.347826		8.86999e-06	0
1.2096e-05	0.0784753		2.28623e-06	0.0784753		3.7842e-05	0.321678		7.86529e-07	0.321678		3.34433e-05	0.850505		7.90133e-06	0.850505		1.30865e-05	0.120141		4.97779e-06	0.120141		3.7537e-05	0.00680272		6.99945e-06	0.00680272		6.20111e-06	0.0567686		1.89739e-06	0.0567686		5.20076e-06	2.59434		4.91715e-06	2.59434		1.21452e-05	0.525362		3.39774e-06	0.525362		8.86999e-06	0
1.2096e-05	0.073991		2.28623e-06	0.073991		3.7842e-05	0.20979		5.2483e-06	0.20979		3.90468e-05	0.959596		8.38954e-06	0.959596		1.30865e-05	0.0477032		4.33699e-06	0.0477032		3.7537e-05	0.0340136		5.38115e-06	0.0340136		1.04104e-05	0.122271		1.25534e-06	0.122271		1.761e-05	2.64151		3.49823e-06	2.64151		1.21452e-05	0.557971		3.39774e-06	0.557971		8.86999e-06	0.0176471
1.2096e-05	0.147982		2.28623e-06	0.147982		2.38701e-05	0.573427		4.9179e-06	0.573427		3.10346e-05	0.971717		8.38954e-06	0.971717		1.24029e-05	0.0600707		4.33699e-06	0.0600707		4.92129e-05	0.047619		1.40004e-05	0.047619		6.20111e-06	0.106259		1.51547e-06	0.106259		1.761e-05	2.10377		3.49823e-06	2.10377		1.21686e-05	0.681159		3.39774e-06	0.681159		8.86999e-06	0
1.2096e-05	0.130045		2.28623e-06	0.130045		3.7842e-05	0.363636		4.90658e-06	0.363636		3.10346e-05	1.04646		7.90133e-06	1.04646		1.30865e-05	0.040636		5.04869e-06	0.040636		2.87848e-05	0.0204082		5.57005e-06	0.0204082		6.20111e-06	0.0305677		1.51547e-06	0.0305677		6.37482e-05	2.33962		3.49823e-06	2.33962		1.21686e-05	0.623188		3.39774e-06	0.623188		8.86999e-06	0
1.2096e-05	0.0874439		2.28623e-06	0.0874439		7.49635e-06	0.342657		4.9179e-06	0.342657		3.10346e-05	0.892929		8.38954e-06	0.892929		1.30865e-05	0.0459364		5.04869e-06	0.0459364		3.7537e-05	0.0170068		5.36928e-06	0.0170068		1.04104e-05	0.0582242		1.25534e-06	0.0582242		1.761e-05	1.82075		3.49823e-06	1.82075		1.21686e-05	0.373188		3.39774e-06	0.373188		8.86999e-06	0
1.2096e-05	0.206278		2.28623e-06	0.206278		3.7842e-05	0.377622		3.64925e-06	0.377622		3.10346e-05	0.913131		7.90133e-06	0.913131		3.38437e-05	0.00883392		5.2707e-06	0.00883392		3.65677e-05	0.0102041		5.41878e-06	0.0102041		1.04104e-05	0.0742358		1.51547e-06	0.0742358		5.20076e-06	2.38679		4.91715e-06	2.38679		1.21452e-05	0.67029		3.39774e-06	0.67029		8.86999e-06	0
2.81855e-05	0.0852018		5.51011e-06	0.0852018		3.7842e-05	0.300699		4.9179e-06	0.300699		3.10346e-05	0.909091		7.90133e-06	0.909091		1.8777e-05	0.0512367		4.55183e-06	0.0512367		2.87848e-05	0.00680272		5.38115e-06	0.00680272		1.04104e-05	0.0727802		1.25534e-06	0.0727802		6.37482e-05	2.03774		3.49823e-06	2.03774		1.21452e-05	0.518116		3.39774e-06	0.518116		8.86999e-06	0
1.2096e-05	0.0717489		2.28623e-06	0.0717489		3.7842e-05	0.51049		5.14446e-06	0.51049		3.10346e-05	0.987879		7.90133e-06	0.987879		1.35015e-05	0.0441696		5.04869e-06	0.0441696		3.76787e-05	0.0306122		5.38115e-06	0.0306122		6.20111e-06	0.0465793		1.51547e-06	0.0465793		1.761e-05	1.89623		3.49823e-06	1.89623		1.21452e-05	0.460145		3.39774e-06	0.460145		8.86999e-06	0
1.2096e-05	0.0381166		2.28623e-06	0.0381166		2.38701e-05	0.293706		4.9179e-06	0.293706		2.60839e-05	0.969697		7.90133e-06	0.969697		1.35015e-05	0.0353357		4.33699e-06	0.0353357		3.79622e-05	0.00340136		5.38115e-06	0.00340136		1.04104e-05	0.0494905		1.25534e-06	0.0494905		6.37482e-05	1.72642		3.49823e-06	1.72642		1.21686e-05	0.615942		3.39774e-06	0.615942		8.86999e-06	0
1.2096e-05	0.0762332		5.31677e-06	0.0762332		2.38701e-05	0.048951		4.9179e-06	0.048951		2.60839e-05	1.01818		7.90133e-06	1.01818		1.24029e-05	0.0282686		4.33699e-06	0.0282686		2.87848e-05	0		5.57005e-06	0		1.04104e-05	0.0887918		1.25534e-06	0.0887918		6.37482e-05	1.61321		3.49823e-06	1.61321		1.21686e-05	0.394928		3.39774e-06	0.394928		8.86999e-06	0
1.2096e-05	0.0470852		2.28623e-06	0.0470852		2.38701e-05	0.167832		4.9179e-06	0.167832		7.3241e-06	0.818182		7.90133e-06	0.818182		1.35015e-05	0.0795053		4.33699e-06	0.0795053		2.87848e-05	0.0578231		5.57005e-06	0.0578231		1.04104e-05	0.0349345		1.25534e-06	0.0349345		6.37482e-05	2.58491		4.91715e-06	2.58491		1.21686e-05	0.34058		3.39774e-06	0.34058		8.86999e-06	0
1.2096e-05	0.134529		2.28623e-06	0.134529		2.38701e-05	0.181818		4.9179e-06	0.181818		3.90468e-05	0.749495		7.90133e-06	0.749495		1.24029e-05	0.00353357		4.55183e-06	0.00353357		3.65677e-05	0.0408163		5.38115e-06	0.0408163		1.04104e-05	0.0946143		1.25534e-06	0.0946143		8.62377e-06	2.81132		3.49823e-06	2.81132		1.21686e-05	0.427536		3.39774e-06	0.427536		8.86999e-06	0.00588235
1.2096e-05	0.0829596		2.28623e-06	0.0829596		2.38701e-05	0.566434		4.9179e-06	0.566434		3.34433e-05	0.933333		1.16976e-05	0.933333		1.24029e-05	0.024735		4.55183e-06	0.024735		2.87848e-05	0.0204082		5.38115e-06	0.0204082		1.04104e-05	0.0436681		1.25534e-06	0.0436681		5.20076e-06	1.92453		3.49823e-06	1.92453		1.21686e-05	0.376812		3.39774e-06	0.376812		8.86999e-06	0
1.2096e-05	0.179372		2.28623e-06	0.179372		2.38701e-05	0.216783		4.9179e-06	0.216783		3.43042e-05	0.872727		3.137e-06	0.872727		1.24029e-05	0.0106007		4.55183e-06	0.0106007		4.20685e-05	0		6.99945e-06	0		8.54163e-06	0.0917031		1.51547e-06	0.0917031		5.20076e-06	2.85849		4.91715e-06	2.85849		1.14677e-05	0.427536		3.39774e-06	0.427536		8.86999e-06	0.0352941
1.70366e-05	0.14574		5.31677e-06	0.14574		2.38701e-05	0.0699301		4.9179e-06	0.0699301		3.10346e-05	0.985859		7.90133e-06	0.985859		1.44732e-05	0.130742		4.52071e-06	0.130742		3.76787e-05	0.0510204		5.38115e-06	0.0510204		6.20111e-06	0.0509461		1.51547e-06	0.0509461		1.761e-05	2.43396		3.49823e-06	2.43396		1.14677e-05	0.460145		3.69825e-06	0.460145		8.86999e-06	0
1.2096e-05	0.125561		5.31677e-06	0.125561		2.38701e-05	0.328671		4.9179e-06	0.328671		3.34433e-05	0.884848		8.02192e-06	0.884848		1.44732e-05	0.162544		4.52071e-06	0.162544		3.97394e-05	0.0204082		5.38115e-06	0.0204082		1.04104e-05	0.0756914		1.25534e-06	0.0756914		1.761e-05	2.70755		3.49823e-06	2.70755		1.21686e-05	0.445652		3.39774e-06	0.445652		8.86999e-06	0.0470588
3.29372e-05	0.233184		5.31677e-06	0.233184		2.38701e-05	0.335664		4.9179e-06	0.335664		3.10346e-05	0.844444		7.90133e-06	0.844444		1.44732e-05	0.0371025		4.52071e-06	0.0371025		4.38957e-05	0		5.38115e-06	0		6.20111e-06	0.104803		1.51547e-06	0.104803		1.761e-05	2.56604		4.91715e-06	2.56604		1.21686e-05	0.695652		3.39774e-06	0.695652		8.86999e-06	0.0117647
2.09824e-05	0.118834		2.67259e-06	0.118834		3.7842e-05	0.335664		2.61757e-06	0.335664		3.64476e-05	0.927273		8.38954e-06	0.927273		1.44732e-05	0.113074		5.5201e-06	0.113074		2.87848e-05	0.0136054		5.38115e-06	0.0136054		1.04104e-05	0.0669578		1.25534e-06	0.0669578		1.761e-05	3.20755		4.91715e-06	3.20755		1.21686e-05	0.713768		3.39774e-06	0.713768		8.86999e-06	0.0294118
3.70561e-05	0.278027		5.31677e-06	0.278027		3.59085e-05	0.188811		5.14446e-06	0.188811		2.51923e-05	0.842424		7.6648e-06	0.842424		1.8777e-05	0.0371025		5.80846e-06	0.0371025		3.76787e-05	0		5.38115e-06	0		1.04104e-05	0.0858806		1.25534e-06	0.0858806		0.000116475	2.58491		4.91715e-06	2.58491		1.21686e-05	0.257246		3.39774e-06	0.257246		8.86999e-06	0.0294118
3.29372e-05	0.363229		5.31677e-06	0.363229		2.38701e-05	0.391608		4.9179e-06	0.391608		3.64476e-05	0.737374		7.6648e-06	0.737374		1.8777e-05	0.0318021		5.80846e-06	0.0318021		2.87848e-05	0		6.93936e-06	0		1.04104e-05	0.055313		1.25534e-06	0.055313		1.761e-05	1.9434		4.91715e-06	1.9434		1.21686e-05	0.318841		3.39774e-06	0.318841		8.86999e-06	0
3.29372e-05	0.343049		2.67259e-06	0.343049		3.5615e-05	0.615385		5.14446e-06	0.615385		2.52782e-05	0.876768		8.02192e-06	0.876768		1.35015e-05	0.0300353		5.04869e-06	0.0300353		3.65677e-05	0.0646259		5.38115e-06	0.0646259		6.20111e-06	0.055313		1.51547e-06	0.055313		0.000116475	1.77358		4.91715e-06	1.77358		1.21686e-05	0.326087		3.39774e-06	0.326087		8.86999e-06	0
1.70366e-05	0.307175		5.31677e-06	0.307175		2.38701e-05	0.314685		4.9179e-06	0.314685		2.95851e-05	0.864646		8.02192e-06	0.864646		1.38726e-05	0.0212014		5.04869e-06	0.0212014		3.24473e-05	0.00680272		5.77934e-06	0.00680272		1.04104e-05	0.0815138		1.25534e-06	0.0815138		6.37482e-05	2.32075		4.91715e-06	2.32075		1.21686e-05	0.286232		3.39774e-06	0.286232		8.86999e-06	0.0117647
3.70561e-05	0.304933		5.31677e-06	0.304933		2.38701e-05	0.251748		4.9179e-06	0.251748		2.34686e-05	0.909091		7.6648e-06	0.909091		1.38726e-05	0.0424028		5.2707e-06	0.0424028		2.87848e-05	0.0136054		5.57005e-06	0.0136054		1.04104e-05	0.0786026		1.25534e-06	0.0786026		1.761e-05	2.5283		4.91715e-06	2.5283		1.21686e-05	0.467391		3.39774e-06	0.467391		8.86999e-06	0.00588235
1.2096e-05	0.186099		2.28623e-06	0.186099		2.38701e-05	0.433566		4.9179e-06	0.433566		3.10346e-05	0.79798		8.38954e-06	0.79798		1.8777e-05	0		5.80846e-06	0		2.87848e-05	0.047619		5.38115e-06	0.047619		1.61715e-05	0.104803		1.51547e-06	0.104803		1.761e-05	2.63208		4.91715e-06	2.63208		1.21686e-05	0.42029		3.39774e-06	0.42029		8.86999e-06	0.0235294
1.2096e-05	0.179372		5.31677e-06	0.179372		2.38701e-05	0.237762		4.9179e-06	0.237762		2.32975e-05	0.810101		6.2361e-06	0.810101		1.8777e-05	0.0777385		5.80846e-06	0.0777385		3.80062e-05	0.0578231		5.38115e-06	0.0578231		8.54163e-06	0.116448		1.25534e-06	0.116448		1.32413e-05	2.92453		4.69e-06	2.92453		1.21686e-05	0.48913		3.39774e-06	0.48913		8.86999e-06	0.0117647
1.2096e-05	0.204036		5.31677e-06	0.204036		2.38701e-05	0.314685		4.9179e-06	0.314685		3.64476e-05	0.977778		9.78833e-06	0.977778		1.8777e-05	0.0848057		5.80846e-06	0.0848057		3.7537e-05	0		6.40583e-06	0		1.04104e-05	0.0640466		1.25534e-06	0.0640466		1.761e-05	2.5283		4.91715e-06	2.5283		1.21686e-05	0.427536		3.39774e-06	0.427536		8.86999e-06	0.00588235
2.38823e-05	0.0627803		5.31677e-06	0.0627803		2.38701e-05	0.216783		4.51869e-06	0.216783		3.64476e-05	1.06869		9.78833e-06	1.06869		1.8777e-05	0.0424028		5.80846e-06	0.0424028		3.7537e-05	0.00680272		5.38115e-06	0.00680272		8.54163e-06	0.0640466		1.25534e-06	0.0640466		1.32413e-05	2.59434		4.91715e-06	2.59434		1.21686e-05	0.438406		3.39774e-06	0.438406		8.86999e-06	0.0235294
1.2096e-05	0.105381		2.28623e-06	0.105381		2.38701e-05	0.426573		4.9179e-06	0.426573		2.60839e-05	0.882828		9.78833e-06	0.882828		1.8777e-05	0.0265018		5.80846e-06	0.0265018		3.97394e-05	0.0204082		7.42293e-06	0.0204082		1.04104e-05	0.0436681		1.25534e-06	0.0436681		1.32413e-05	2.5		4.69e-06	2.5		1.21686e-05	0.362319		3.39774e-06	0.362319		8.86999e-06	0
1.2096e-05	0.156951		5.31677e-06	0.156951		2.38701e-05	0.34965		4.9179e-06	0.34965		2.95851e-05	0.987879		7.90133e-06	0.987879		1.8777e-05	0.0159011		5.80846e-06	0.0159011		3.7537e-05	0.0272109		6.40583e-06	0.0272109		1.04104e-05	0.077147		1.25534e-06	0.077147		1.761e-05	2.57547		4.91715e-06	2.57547		1.21686e-05	0.344203		3.39774e-06	0.344203		8.86999e-06	0.00588235
1.2096e-05	0.141256		5.31677e-06	0.141256		2.38701e-05	0.258741		4.9179e-06	0.258741		3.64476e-05	0.909091		9.80784e-06	0.909091		1.8777e-05	0.0335689		5.80846e-06	0.0335689		2.21437e-05	0		7.0869e-06	0		1.61715e-05	0.0756914		1.25534e-06	0.0756914		1.32413e-05	3.32075		4.91715e-06	3.32075		1.21686e-05	0.322464		3.39774e-06	0.322464		8.86999e-06	0.0294118
2.18076e-05	0.190583		3.38166e-06	0.190583		2.38701e-05	0.132867		4.9179e-06	0.132867		3.64476e-05	1.06869		7.90133e-06	1.06869		1.24029e-05	0.0212014		4.55183e-06	0.0212014		1.37624e-05	0		7.56743e-06	0		1.04104e-05	0.0756914		1.25534e-06	0.0756914		1.32413e-05	2.14151		4.91715e-06	2.14151		1.21686e-05	0.326087		3.39774e-06	0.326087		8.86999e-06	0.0529412
2.18076e-05	0.230942		5.31677e-06	0.230942		2.38701e-05	0.258741		4.9179e-06	0.258741		3.86439e-05	0.973737		8.38954e-06	0.973737		1.24029e-05	0.0141343		4.55183e-06	0.0141343		3.7537e-05	0.00340136		5.38115e-06	0.00340136		1.04104e-05	0.0931587		1.25534e-06	0.0931587		5.20076e-06	2.36792		3.49823e-06	2.36792		1.21686e-05	0.300725		3.39774e-06	0.300725		8.86999e-06	0.00588235
2.18076e-05	0.0650224		3.38166e-06	0.0650224		2.38701e-05	0.20979		4.9179e-06	0.20979		2.34686e-05	0.975758		7.6648e-06	0.975758		4.15369e-06	0.0265018		4.55183e-06	0.0265018		2.87848e-05	0.0136054		5.57005e-06	0.0136054		1.04104e-05	0.0611354		1.25534e-06	0.0611354		1.761e-05	2.91509		3.49823e-06	2.91509		1.21686e-05	0.496377		3.39774e-06	0.496377		8.86999e-06	0
2.18076e-05	0.107623		2.16778e-06	0.107623		3.7842e-05	0.265734		4.9179e-06	0.265734		2.52782e-05	1.08081		8.02192e-06	1.08081		4.15369e-06	0.00530035		4.55183e-06	0.00530035		4.20685e-05	0		5.38115e-06	0		1.04104e-05	0.0669578		1.25534e-06	0.0669578		1.761e-05	2.4717		3.49823e-06	2.4717		1.21686e-05	0.528986		3.39774e-06	0.528986		8.86999e-06	0.00588235
2.18076e-05	0.130045		5.31677e-06	0.130045		2.38701e-05	0.251748		4.9179e-06	0.251748		2.52782e-05	1.12525		1.16976e-05	1.12525		4.15369e-06	0.00706714		1.80956e-06	0.00706714		2.71355e-05	0		6.72768e-06	0		1.04104e-05	0.0975255		1.25534e-06	0.0975255		1.761e-05	2.16038		4.69e-06	2.16038		1.21686e-05	0.554348		3.39774e-06	0.554348		8.86999e-06	0
2.18076e-05	0.0964126		5.31677e-06	0.0964126		7.49635e-06	0.265734		2.61757e-06	0.265734		2.32975e-05	0.919192		9.78833e-06	0.919192		4.15369e-06	0.00353357		5.2707e-06	0.00353357		2.87848e-05	0.0170068		5.57005e-06	0.0170068		1.04104e-05	0.0611354		1.25534e-06	0.0611354		1.32413e-05	1.98113		4.69e-06	1.98113		1.21686e-05	0.481884		3.39774e-06	0.481884		8.86999e-06	0
2.18076e-05	0.186099		2.16778e-06	0.186099		3.7842e-05	0.27972		3.77316e-06	0.27972		2.52782e-05	0.919192		8.02192e-06	0.919192		4.15369e-06	0.0812721		4.55183e-06	0.0812721		4.55198e-05	0.047619		7.42293e-06	0.047619		1.04104e-05	0.0815138		1.25534e-06	0.0815138		1.32413e-05	2.50943		4.91715e-06	2.50943		1.21686e-05	0.452899		3.39774e-06	0.452899		8.86999e-06	0
2.18076e-05	0.197309		5.31677e-06	0.197309		3.59085e-05	0.391608		3.98622e-06	0.391608		2.95851e-05	0.983838		6.98917e-06	0.983838		1.24029e-05	0.0777385		4.55183e-06	0.0777385		2.46714e-05	0		5.57005e-06	0		1.04104e-05	0.0917031		1.25534e-06	0.0917031		1.32413e-05	2.17925		4.91715e-06	2.17925		1.21686e-05	0.351449		3.39774e-06	0.351449		8.86999e-06	0
2.65286e-05	0.26009		8.1295e-06	0.26009		2.38701e-05	0.433566		4.9179e-06	0.433566		2.32975e-05	1.01414		9.78833e-06	1.01414		1.24029e-05	0.0212014		4.55183e-06	0.0212014		1.37624e-05	0.0306122		7.53772e-06	0.0306122		1.04104e-05	0.0509461		1.25534e-06	0.0509461		1.761e-05	1.67925		4.91715e-06	1.67925		1.21686e-05	0.456522		3.39774e-06	0.456522		8.86999e-06	0.0176471
3.35011e-05	0.242152		8.1295e-06	0.242152		3.5615e-05	0.433566		6.19931e-06	0.433566		3.64476e-05	1.07071		9.12523e-06	1.07071		1.24029e-05	0.0229682		4.33699e-06	0.0229682		4.55198e-05	0		9.57561e-06	0		1.04104e-05	0.0596798		1.25534e-06	0.0596798		1.761e-05	1.59434		4.91715e-06	1.59434		1.33939e-05	0.634058		3.39774e-06	0.634058		8.86999e-06	0
2.65286e-05	0.150224		8.1295e-06	0.150224		3.7842e-05	0.20979		6.96176e-06	0.20979		2.52782e-05	1.26061		6.2361e-06	1.26061		1.8777e-05	0.107774		5.80846e-06	0.107774		2.87848e-05	0.0238095		5.57005e-06	0.0238095		1.04104e-05	0.0451237		1.25534e-06	0.0451237		1.761e-05	1.57547		3.49823e-06	1.57547		1.33939e-05	0.742754		3.39774e-06	0.742754		8.86999e-06	0
1.33461e-05	0.168161		2.37816e-06	0.168161		1.92579e-05	0.58042		3.98622e-06	0.58042		3.64476e-05	0.975758		8.02192e-06	0.975758		1.30865e-05	0.731449		5.80846e-06	0.731449		2.87848e-05	0.0102041		5.38115e-06	0.0102041		1.04104e-05	0.0800582		1.25534e-06	0.0800582		1.761e-05	2.0283		4.91715e-06	2.0283		1.33939e-05	0.84058		3.39774e-06	0.84058		8.86999e-06	0
2.65286e-05	0.147982		2.16778e-06	0.147982		3.7842e-05	0.258741		5.14446e-06	0.258741		2.52782e-05	1.09899		8.02192e-06	1.09899		1.30865e-05	0.19788		4.33699e-06	0.19788		2.87848e-05	0		5.57005e-06	0		1.04104e-05	0.0975255		1.25534e-06	0.0975255		1.761e-05	1.39623		4.91715e-06	1.39623		1.33939e-05	0.884058		3.39774e-06	0.884058		8.86999e-06	0.0294118
9.06966e-06	0.161435		2.16778e-06	0.161435		2.38701e-05	0.391608		4.9179e-06	0.391608		3.86439e-05	0.882828		8.02192e-06	0.882828		1.24029e-05	0.127208		4.55183e-06	0.127208		3.76787e-05	0.0238095		5.38115e-06	0.0238095		1.04104e-05	0.106259		1.25534e-06	0.106259		1.761e-05	2.01887		3.49823e-06	2.01887		1.21686e-05	0.677536		3.39774e-06	0.677536		8.86999e-06	0
2.18076e-05	0.197309		2.16778e-06	0.197309		2.38701e-05	0.391608		4.9179e-06	0.391608		2.95851e-05	1.09899		9.12523e-06	1.09899		1.24029e-05	0.0441696		4.55183e-06	0.0441696		3.28322e-05	0.0136054		5.38115e-06	0.0136054		1.04104e-05	0.11936		1.25534e-06	0.11936		1.761e-05	1.42453		3.49823e-06	1.42453		1.21686e-05	0.34058		3.39774e-06	0.34058		8.86999e-06	0
2.18076e-05	0.156951		2.16778e-06	0.156951		2.38701e-05	0.286713		4.9179e-06	0.286713		1.3136e-05	1.13737		6.98917e-06	1.13737		1.35015e-05	0.0335689		4.33699e-06	0.0335689		3.97394e-05	0.00340136		5.45727e-06	0.00340136		1.04104e-05	0.0611354		1.25534e-06	0.0611354		1.761e-05	1.63208		3.49823e-06	1.63208		1.21686e-05	0.427536		3.39774e-06	0.427536		8.86999e-06	0
1.2096e-05	0.163677		2.28623e-06	0.163677		2.38701e-05	0.342657		4.9179e-06	0.342657		2.34686e-05	0.99596		7.6648e-06	0.99596		1.30865e-05	0.0335689		4.97779e-06	0.0335689		3.97394e-05	0		5.38115e-06	0		1.04104e-05	0.0815138		1.25534e-06	0.0815138		1.32413e-05	2.07547		4.69e-06	2.07547		1.21686e-05	0.5		3.39774e-06	0.5		8.86999e-06	0.0176471
1.2096e-05	0.206278		2.28623e-06	0.206278		2.38701e-05	0.377622		4.9179e-06	0.377622		3.64476e-05	0.907071		7.6648e-06	0.907071		1.24029e-05	0.0159011		4.33699e-06	0.0159011		2.87848e-05	0.12585		5.38115e-06	0.12585		1.04104e-05	0.0422125		1.25534e-06	0.0422125		1.32413e-05	1.48113		4.69e-06	1.48113		1.21686e-05	0.384058		3.39774e-06	0.384058		8.86999e-06	0.00588235
2.65286e-05	0.172646		2.16778e-06	0.172646		2.38701e-05	0.447552		4.9179e-06	0.447552		2.52782e-05	0.979798		7.6648e-06	0.979798		1.35015e-05	0.0547703		4.33699e-06	0.0547703		2.87848e-05	0.0306122		5.38115e-06	0.0306122		1.04104e-05	0.0363901		1.25534e-06	0.0363901		1.761e-05	2.31132		3.49823e-06	2.31132		1.21686e-05	0.402174		3.39774e-06	0.402174		8.86999e-06	0
1.2096e-05	0.170404		2.16778e-06	0.170404		2.38701e-05	0.258741		4.9179e-06	0.258741		2.52782e-05	0.763636		8.02192e-06	0.763636		1.24029e-05	0.0353357		4.33699e-06	0.0353357		1.57172e-05	0		5.38115e-06	0		1.04104e-05	0.0756914		1.25534e-06	0.0756914		1.761e-05	1.33962		3.49823e-06	1.33962		1.21686e-05	0.405797		3.39774e-06	0.405797		8.86999e-06	0
1.2096e-05	0.224215		2.28623e-06	0.224215		3.7842e-05	0.300699		4.9179e-06	0.300699		2.95851e-05	0.985859		8.02192e-06	0.985859		1.30865e-05	0.0441696		4.33699e-06	0.0441696		1.57172e-05	0.0612245		5.38115e-06	0.0612245		1.04104e-05	0.0407569		1.25534e-06	0.0407569		1.761e-05	1.34906		3.49823e-06	1.34906		1.21686e-05	0.460145		3.39774e-06	0.460145		8.86999e-06	0
1.2096e-05	0.289238		2.28623e-06	0.289238		2.38701e-05	0.195804		4.9179e-06	0.195804		3.34433e-05	0.783838		8.02192e-06	0.783838		1.30865e-05	0.00353357		4.33699e-06	0.00353357		2.87848e-05	0		6.93936e-06	0		1.04104e-05	0.0756914		1.25534e-06	0.0756914		5.20076e-06	1.16038		3.49823e-06	1.16038		1.21686e-05	0.528986		3.39774e-06	0.528986		8.86999e-06	0.00588235
1.33461e-05	0.313901		2.28623e-06	0.313901		2.86989e-05	0.244755		4.2612e-06	0.244755		3.64476e-05	0.864646		8.02192e-06	0.864646		1.30865e-05	0.257951		4.97779e-06	0.257951		3.76787e-05	0		5.38115e-06	0		1.04104e-05	0.131004		1.25534e-06	0.131004		0.000115237	1.38679		3.49823e-06	1.38679		1.21686e-05	0.48913		3.39774e-06	0.48913		8.86999e-06	0
1.2096e-05	0.269058		2.28623e-06	0.269058		3.7842e-05	0.503497		4.9179e-06	0.503497		3.34433e-05	0.828283		8.02192e-06	0.828283		1.44732e-05	0.174912		4.33699e-06	0.174912		2.87848e-05	0		5.69958e-06	0		1.04104e-05	0.0567686		1.25534e-06	0.0567686		1.761e-05	2.0283		3.49823e-06	2.0283		1.21686e-05	0.460145		3.39774e-06	0.460145		8.86999e-06	0.00588235
1.2096e-05	0.204036		2.28623e-06	0.204036		2.38701e-05	0.384615		4.9179e-06	0.384615		3.57787e-05	0.892929		3.137e-06	0.892929		1.30865e-05	0.065371		4.33699e-06	0.065371		2.21437e-05	0.00680272		5.38115e-06	0.00680272		1.04104e-05	0.0713246		1.25534e-06	0.0713246		1.761e-05	1.49057		3.49823e-06	1.49057		1.21686e-05	0.434783		3.49632e-06	0.434783		8.86999e-06	0
1.2096e-05	0.311659		2.28623e-06	0.311659		3.59085e-05	0.405594		4.9179e-06	0.405594		2.34686e-05	1.01212		7.6648e-06	1.01212		1.44732e-05	0.00706714		4.78669e-06	0.00706714		2.87848e-05	0.00680272		5.45727e-06	0.00680272		1.04104e-05	0.0756914		1.25534e-06	0.0756914		1.32413e-05	1.59434		3.49823e-06	1.59434		1.21686e-05	0.398551		3.39774e-06	0.398551		8.86999e-06	0
1.70366e-05	0.304933		5.03237e-06	0.304933		2.38701e-05	0.468531		4.9179e-06	0.468531		2.34686e-05	0.923232		7.6648e-06	0.923232		1.44732e-05	0.0212014		5.48781e-06	0.0212014		5.29499e-06	0.0442177		5.38115e-06	0.0442177		1.04104e-05	0.0975255		1.25534e-06	0.0975255		1.761e-05	1.18868		3.49823e-06	1.18868		1.21452e-05	0.391304		3.39774e-06	0.391304		8.86999e-06	0
2.65286e-05	0.23991		5.03237e-06	0.23991		2.38701e-05	0.34965		4.9179e-06	0.34965		2.34686e-05	0.921212		7.6648e-06	0.921212		1.44732e-05	0.0212014		4.55183e-06	0.0212014		3.97983e-05	0		5.38115e-06	0		1.04104e-05	0.0684134		1.25534e-06	0.0684134		1.761e-05	1.67925		4.91715e-06	1.67925		1.21686e-05	0.431159		3.49632e-06	0.431159		8.86999e-06	0.0294118
1.70366e-05	0.32287		5.03237e-06	0.32287		3.7842e-05	0.265734		4.9179e-06	0.265734		2.34686e-05	0.769697		7.6648e-06	0.769697		1.44732e-05	0.00706714		5.48781e-06	0.00706714		2.87848e-05	0.0918367		7.42293e-06	0.0918367		1.04104e-05	0.113537		1.25534e-06	0.113537		1.761e-05	1.88679		4.91715e-06	1.88679		1.21686e-05	0.347826		3.39774e-06	0.347826		8.86999e-06	0.0176471
2.38823e-05	0.318386		5.03237e-06	0.318386		3.7842e-05	0.293706		4.51869e-06	0.293706		2.34686e-05	0.935354		7.6648e-06	0.935354		1.44732e-05	0.0459364		4.55183e-06	0.0459364		3.97394e-05	0.0578231		5.19447e-06	0.0578231		1.04104e-05	0.0742358		1.25534e-06	0.0742358		1.761e-05	1.76415		3.49823e-06	1.76415		1.21686e-05	0.398551		3.39774e-06	0.398551		8.86999e-06	0.0294118
2.38823e-05	0.278027		5.03237e-06	0.278027		2.38701e-05	0.412587		4.9179e-06	0.412587		2.52782e-05	0.781818		8.02192e-06	0.781818		1.44732e-05	0.0547703		5.48781e-06	0.0547703		2.87848e-05	0.037415		5.57005e-06	0.037415		1.04104e-05	0.077147		1.25534e-06	0.077147		1.32413e-05	1.10377		3.49823e-06	1.10377		1.21686e-05	0.300725		3.39774e-06	0.300725		8.86999e-06	0.0235294
1.2096e-05	0.275785		2.28623e-06	0.275785		2.38701e-05	0.321678		4.9179e-06	0.321678		3.86439e-05	1.00202		8.38954e-06	1.00202		1.44732e-05	0.169611		5.48781e-06	0.169611		2.87848e-05	0		5.38115e-06	0		1.04104e-05	0.101892		1.25534e-06	0.101892		1.32413e-05	0.924528		4.69e-06	0.924528		1.33939e-05	0.471014		3.39774e-06	0.471014		8.86999e-06	0
2.65286e-05	0.331839		5.03237e-06	0.331839		2.38701e-05	0.370629		4.9179e-06	0.370629		3.86439e-05	0.810101		8.02192e-06	0.810101		1.69087e-05	0.0159011		5.48781e-06	0.0159011		3.65677e-05	0		5.69958e-06	0		1.04104e-05	0.161572		1.25534e-06	0.161572		1.32413e-05	1.14151		4.69e-06	1.14151		1.33939e-05	0.434783		3.39774e-06	0.434783		8.86999e-06	0
2.65286e-05	0.46861		5.03237e-06	0.46861		3.59085e-05	0.300699		4.9179e-06	0.300699		3.86439e-05	0.945455		7.90133e-06	0.945455		1.44732e-05	0.04947		5.25263e-06	0.04947		3.97394e-05	0.0306122		5.38115e-06	0.0306122		1.04104e-05	0.103348		1.25534e-06	0.103348		1.32413e-05	1.03774		3.49823e-06	1.03774		1.21686e-05	0.333333		3.39774e-06	0.333333		8.86999e-06	0.00588235
2.65286e-05	0.262332		5.03237e-06	0.262332		3.7842e-05	0.440559		3.64925e-06	0.440559		1.08504e-05	0.848485		2.90186e-06	0.848485		1.44732e-05	0.0141343		4.52071e-06	0.0141343		2.87848e-05	0.0272109		5.57005e-06	0.0272109		1.04104e-05	0.0786026		1.25534e-06	0.0786026		1.32413e-05	1.68868		4.69e-06	1.68868		1.33939e-05	0.322464		3.39774e-06	0.322464		8.86999e-06	0.0235294
2.65286e-05	0.44843		5.03237e-06	0.44843		3.59085e-05	0.370629		4.9179e-06	0.370629		2.51923e-05	0.70303		8.02192e-06	0.70303		1.44732e-05	0.0141343		4.52071e-06	0.0141343		4.55198e-05	0.153061		5.29118e-06	0.153061		1.04104e-05	0.101892		1.25534e-06	0.101892		1.761e-05	1.61321		4.91715e-06	1.61321		1.21686e-05	0.271739		3.39774e-06	0.271739		3.86465e-05	0
2.65286e-05	0.282511		2.98463e-06	0.282511		3.59085e-05	0.321678		4.9179e-06	0.321678		3.64476e-05	0.822222		6.98917e-06	0.822222		1.44732e-05	0.0636042		4.33699e-06	0.0636042		3.97394e-05	0.0238095		6.09123e-06	0.0238095		1.04104e-05	0.0480349		1.25534e-06	0.0480349		1.32413e-05	1.10377		4.69e-06	1.10377		1.21686e-05	0.231884		3.49632e-06	0.231884		8.86999e-06	0.0294118
2.38823e-05	0.284753		5.31677e-06	0.284753		2.38701e-05	0.307692		4.9179e-06	0.307692		3.64476e-05	0.773737		8.02192e-06	0.773737		1.44732e-05	0.0123675		4.33699e-06	0.0123675		2.87848e-05	0.0442177		5.57005e-06	0.0442177		1.04104e-05	0.0786026		1.25534e-06	0.0786026		1.32413e-05	1.20755		4.69e-06	1.20755		1.21686e-05	0.347826		3.39774e-06	0.347826		8.86999e-06	0.0235294
2.38823e-05	0.255605		5.31677e-06	0.255605		2.38701e-05	0.41958		4.9179e-06	0.41958		2.95851e-05	0.781818		9.88017e-06	0.781818		1.24029e-05	0.0724382		4.33699e-06	0.0724382		4.92129e-05	0.0408163		7.53772e-06	0.0408163		1.04104e-05	0.0975255		1.25534e-06	0.0975255		1.761e-05	1.76415		3.49823e-06	1.76415		1.21686e-05	0.315217		3.39774e-06	0.315217		8.86999e-06	0
2.65286e-05	0.419283		5.31677e-06	0.419283		3.18953e-05	0.496503		4.9179e-06	0.496503		3.86439e-05	0.977778		9.80784e-06	0.977778		1.44732e-05	0.137809		5.48781e-06	0.137809		2.87848e-05	0.0340136		7.42293e-06	0.0340136		1.04104e-05	0.0436681		1.25534e-06	0.0436681		1.761e-05	1.56604		4.91715e-06	1.56604		1.80218e-05	0.297101		3.49632e-06	0.297101		8.86999e-06	0
1.2096e-05	0.401345		2.28623e-06	0.401345		3.18953e-05	0.314685		6.96176e-06	0.314685		2.95851e-05	0.820202		9.80784e-06	0.820202		1.44732e-05	0.233216		4.55183e-06	0.233216		2.87848e-05	0		5.38115e-06	0		1.04104e-05	0.0742358		1.25534e-06	0.0742358		1.761e-05	1.98113		4.91715e-06	1.98113		1.21686e-05	0.333333		3.39774e-06	0.333333		8.86999e-06	0.00588235
1.2096e-05	0.262332		1.09001e-06	0.262332		3.59085e-05	0.391608		5.37334e-06	0.391608		2.95851e-05	0.989899		8.23575e-06	0.989899		1.24029e-05	0.0265018		4.55183e-06	0.0265018		1.81125e-05	0		5.38115e-06	0		1.04104e-05	0.0538574		1.25534e-06	0.0538574		1.761e-05	1.99057		4.91715e-06	1.99057		1.21452e-05	0.289855		3.49632e-06	0.289855		8.86999e-06	0.00588235
1.70366e-05	0.264574		5.03237e-06	0.264574		3.18953e-05	0.517483		5.6711e-06	0.517483		2.95851e-05	0.90101		8.02192e-06	0.90101		1.24029e-05	0.0689046		4.55183e-06	0.0689046		3.76787e-05	0.0340136		5.38115e-06	0.0340136		1.04104e-05	0.0567686		1.25534e-06	0.0567686		1.761e-05	1.9717		3.49823e-06	1.9717		1.48402e-05	0.224638		3.49632e-06	0.224638		8.86999e-06	0
1.2096e-05	0.195067		2.28623e-06	0.195067		2.38701e-05	0.216783		4.9179e-06	0.216783		1.08504e-05	0.99798		2.90186e-06	0.99798		1.44732e-05	0.0689046		4.55183e-06	0.0689046		3.24473e-05	0.00340136		5.38115e-06	0.00340136		1.04104e-05	0.0756914		1.25534e-06	0.0756914		1.761e-05	2.60377		3.49823e-06	2.60377		1.21686e-05	0.32971		3.49632e-06	0.32971		8.86999e-06	0.0294118
1.70366e-05	0.221973		5.03237e-06	0.221973		3.59085e-05	0.377622		5.6711e-06	0.377622		2.95851e-05	0.848485		8.02192e-06	0.848485		1.44732e-05	0.0159011		4.55183e-06	0.0159011		3.97394e-05	0		5.38115e-06	0		1.04104e-05	0.0494905		1.25534e-06	0.0494905		1.761e-05	1.73585		3.49823e-06	1.73585		1.48402e-05	0.307971		3.49632e-06	0.307971		8.86999e-06	0
1.2096e-05	0.224215		5.03237e-06	0.224215		3.59085e-05	0.307692		5.37334e-06	0.307692		2.95851e-05	0.977778		6.22756e-06	0.977778		1.24029e-05	0.0176678		4.55183e-06	0.0176678		2.87848e-05	0		5.38115e-06	0		1.04104e-05	0.0567686		1.25534e-06	0.0567686		1.32413e-05	1.72642		3.49823e-06	1.72642		1.33939e-05	0.307971		3.49632e-06	0.307971		1.15885e-05	0.0411765
2.65286e-05	0.313901		5.03237e-06	0.313901		3.18953e-05	0.503497		4.2612e-06	0.503497		2.95851e-05	0.89899		9.88017e-06	0.89899		1.50646e-05	0.107774		4.55183e-06	0.107774		2.87848e-05	0.0170068		5.57005e-06	0.0170068		1.04104e-05	0.0713246		1.25534e-06	0.0713246		1.761e-05	1.92453		3.49823e-06	1.92453		1.33939e-05	0.246377		3.49632e-06	0.246377		8.86999e-06	0.0647059
2.65286e-05	0.23991		5.03237e-06	0.23991		3.7842e-05	0.41958		4.2612e-06	0.41958		3.64476e-05	0.868687		9.88017e-06	0.868687		1.50646e-05	0.130742		4.78669e-06	0.130742		2.87848e-05	0.0340136		5.57005e-06	0.0340136		1.04104e-05	0.0393013		1.25534e-06	0.0393013		1.32413e-05	1.98113		4.69e-06	1.98113		1.47093e-05	0.195652		3.49632e-06	0.195652		8.86999e-06	0
1.70366e-05	0.363229		5.03237e-06	0.363229		3.18953e-05	0.517483		6.57055e-06	0.517483		2.45641e-05	0.886869		9.39443e-06	0.886869		2.17553e-05	0.194346		5.32263e-06	0.194346		2.87848e-05	0		5.57005e-06	0		1.04104e-05	0.0524017		1.25534e-06	0.0524017		1.32413e-05	3.83962		4.69e-06	3.83962		1.80218e-05	0.528986		4.09276e-06	0.528986		8.86999e-06	0
1.2096e-05	0.383408		2.28623e-06	0.383408		3.18953e-05	0.370629		4.2612e-06	0.370629		2.45641e-05	0.866667		9.39443e-06	0.866667		1.24029e-05	0.120141		4.55183e-06	0.120141		2.87848e-05	0.0646259		5.57005e-06	0.0646259		1.04104e-05	0.0713246		1.25534e-06	0.0713246		1.32413e-05	2.29245		4.69e-06	2.29245		1.33939e-05	0.32971		3.49632e-06	0.32971		8.86999e-06	0.0235294
1.2096e-05	0.215247		2.28623e-06	0.215247		2.86989e-05	0.335664		5.6711e-06	0.335664		2.34686e-05	0.971717		7.6648e-06	0.971717		1.24029e-05	0.120141		4.55183e-06	0.120141		3.97394e-05	0.037415		5.38115e-06	0.037415		1.04104e-05	0.0567686		1.25534e-06	0.0567686		1.32413e-05	1.4434		4.69e-06	1.4434		1.47093e-05	0.347826		3.49632e-06	0.347826		8.86999e-06	0
1.2096e-05	0.186099		2.28623e-06	0.186099		2.86989e-05	0.342657		4.2612e-06	0.342657		1.08504e-05	0.969697		2.83926e-06	0.969697		9.38133e-06	0.0689046		4.52071e-06	0.0689046		1.57172e-05	0.0204082		5.38115e-06	0.0204082		1.04104e-05	0.0465793		1.25534e-06	0.0465793		1.32413e-05	1.67925		4.69e-06	1.67925		1.21452e-05	0.521739		3.49632e-06	0.521739		8.86999e-06	0
1.3546e-05	0.139013		2.28623e-06	0.139013		2.86989e-05	0.706294		4.2612e-06	0.706294		1.98239e-05	0.975758		6.2361e-06	0.975758		1.24029e-05	0.0388693		4.55183e-06	0.0388693		2.87848e-05	0.0136054		5.57005e-06	0.0136054		1.04104e-05	0.055313		1.25534e-06	0.055313		1.32413e-05	2.65094		4.69e-06	2.65094		1.47093e-05	0.521739		3.49632e-06	0.521739		8.86999e-06	0
1.2096e-05	0.192825		2.28623e-06	0.192825		5.11815e-05	0.538462		2.65428e-06	0.538462		2.60839e-05	0.923232		2.83926e-06	0.923232		1.50646e-05	0.0353357		4.78669e-06	0.0353357		3.28322e-05	0		5.45727e-06	0		1.04104e-05	0.0611354		1.25534e-06	0.0611354		1.761e-05	1.5		3.49823e-06	1.5		1.82095e-05	0.315217		3.49632e-06	0.315217		8.86999e-06	0.0176471
1.2096e-05	0.159193		2.28623e-06	0.159193		2.86989e-05	0.461538		4.9179e-06	0.461538		3.64476e-05	1.04848		6.2361e-06	1.04848		1.24029e-05	0.0388693		4.55183e-06	0.0388693		3.97394e-05	0.0136054		5.45727e-06	0.0136054		1.04104e-05	0.069869		1.25534e-06	0.069869		1.32413e-05	1.85849		4.69e-06	1.85849		1.47093e-05	0.188406		3.49632e-06	0.188406		8.86999e-06	0.0176471
1.2096e-05	0.190583		2.28623e-06	0.190583		2.86989e-05	0.58042		4.2612e-06	0.58042		3.64476e-05	1.10303		8.94542e-06	1.10303		1.48868e-05	0.0318021		4.93387e-06	0.0318021		2.46714e-05	0.0272109		5.45727e-06	0.0272109		1.04104e-05	0.055313		1.25534e-06	0.055313		1.32413e-05	2.26415		4.69e-06	2.26415		1.47093e-05	0.144928		3.49632e-06	0.144928		8.86999e-06	0.00588235
1.2096e-05	0.298206		7.47533e-06	0.298206		2.86989e-05	0.237762		4.2612e-06	0.237762		2.95851e-05	0.945455		9.88017e-06	0.945455		1.24029e-05	0.0388693		4.55183e-06	0.0388693		3.97394e-05	0.0544218		5.45727e-06	0.0544218		1.04104e-05	0.0873362		1.25534e-06	0.0873362		1.32413e-05	2.13208		4.69e-06	2.13208		1.47093e-05	0.199275		3.49632e-06	0.199275		8.86999e-06	0
1.2096e-05	0.150224		2.28623e-06	0.150224		2.86989e-05	0.615385		4.2612e-06	0.615385		2.95851e-05	1.13737		9.88017e-06	1.13737		4.15369e-06	0.00176678		2.74977e-06	0.00176678		3.97394e-05	0.0102041		5.45727e-06	0.0102041		1.04104e-05	0.0567686		1.25534e-06	0.0567686		1.32413e-05	2.46226		3.49823e-06	2.46226		1.47093e-05	0.195652		3.49632e-06	0.195652		8.86999e-06	0
1.2096e-05	0.2713		2.28623e-06	0.2713		2.86989e-05	0.34965		4.2612e-06	0.34965		2.95851e-05	0.886869		9.12523e-06	0.886869		1.24029e-05	0.0265018		4.55183e-06	0.0265018		3.97394e-05	0		5.45727e-06	0		1.04104e-05	0.10917		1.25534e-06	0.10917		1.32413e-05	2.37736		3.49823e-06	2.37736		1.47093e-05	0.130435		1.5955e-06	0.130435		8.86999e-06	0
1.2096e-05	0.309417		2.28623e-06	0.309417		2.86989e-05	0.384615		4.72734e-06	0.384615		2.34686e-05	1.08485		9.12523e-06	1.08485		1.25753e-05	0.0106007		4.55183e-06	0.0106007		3.97394e-05	0.0340136		5.45727e-06	0.0340136		1.04104e-05	0.069869		1.25534e-06	0.069869		1.761e-05	2.90566		3.49823e-06	2.90566		1.47093e-05	0.17029		3.49632e-06	0.17029		8.86999e-06	0
3.29372e-05	0.237668		5.31677e-06	0.237668		2.86989e-05	0.538462		4.2612e-06	0.538462		3.64476e-05	0.884848		6.98917e-06	0.884848		4.15369e-06	0.024735		4.55183e-06	0.024735		2.87848e-05	0		5.38115e-06	0		1.04104e-05	0.0800582		1.25534e-06	0.0800582		1.761e-05	2.30189		3.49823e-06	2.30189		1.47093e-05	0.130435		5.03188e-06	0.130435		8.86999e-06	0
3.29372e-05	0.215247		2.45979e-06	0.215247		2.86989e-05	0.447552		4.2612e-06	0.447552		1.08504e-05	1.09091		2.90186e-06	1.09091		1.25753e-05	0.0176678		4.55183e-06	0.0176678		3.97394e-05	0.0510204		5.38115e-06	0.0510204		1.04104e-05	0.103348		1.25534e-06	0.103348		1.761e-05	2.83962		3.49823e-06	2.83962		1.47093e-05	0.0869565		3.49632e-06	0.0869565		8.86999e-06	0
3.29372e-05	0.235426		1.48695e-05	0.235426		2.86989e-05	0.622378		4.2612e-06	0.622378		2.51923e-05	1.03232		4.32647e-06	1.03232		1.25753e-05	0.0282686		4.55183e-06	0.0282686		1.57172e-05	0.0272109		5.38115e-06	0.0272109		1.04104e-05	0.0887918		1.25534e-06	0.0887918		1.761e-05	3.16981		4.69e-06	3.16981		1.47093e-05	0.192029		3.49632e-06	0.192029		3.86465e-05	0
2.38823e-05	0.199552		5.31677e-06	0.199552		2.84824e-05	0.629371		3.84715e-06	0.629371		1.08504e-05	1.07273		8.02192e-06	1.07273		1.24029e-05	0.00883392		4.55183e-06	0.00883392		3.49471e-05	0.0204082		5.38115e-06	0.0204082		1.04104e-05	0.135371		1.25534e-06	0.135371		1.32413e-05	2.31132		4.69e-06	2.31132		1.47093e-05	0.0942029		3.49632e-06	0.0942029		3.86465e-05	0
1.2096e-05	0.325112		2.28623e-06	0.325112		2.84824e-05	0.426573		4.72734e-06	0.426573		2.34686e-05	1.10909		7.6648e-06	1.10909		1.24029e-05	0.0265018		4.55183e-06	0.0265018		3.97394e-05	0		5.38115e-06	0		1.04104e-05	0.0902475		1.25534e-06	0.0902475		1.761e-05	2.62264		4.91715e-06	2.62264		1.47093e-05	0.101449		3.49632e-06	0.101449		3.86465e-05	0
1.2096e-05	0.179372		2.28623e-06	0.179372		1.71969e-05	0.188811		4.14127e-06	0.188811		2.34686e-05	1.31717		7.6648e-06	1.31717		1.24029e-05	0.0159011		4.55183e-06	0.0159011		3.97394e-05	0		5.38115e-06	0		1.04104e-05	0.0611354		1.25534e-06	0.0611354		1.32413e-05	2.61321		4.69e-06	2.61321		1.47093e-05	0.112319		3.49632e-06	0.112319		8.86999e-06	0
1.2096e-05	0.17713		2.28623e-06	0.17713		2.86989e-05	0.545455		5.1879e-06	0.545455		2.51923e-05	0.983838		6.2361e-06	0.983838		1.25753e-05	0.00530035		4.55183e-06	0.00530035		3.97394e-05	0.0102041		5.85556e-06	0.0102041		1.04104e-05	0.084425		1.25534e-06	0.084425		1.761e-05	1.83962		3.49823e-06	1.83962		1.31015e-05	0.206522		3.49632e-06	0.206522		8.86999e-06	0.0235294
0.000105706	0.255605		5.00049e-06	0.255605		2.86989e-05	0.566434		5.1879e-06	0.566434		2.51923e-05	1.10505		6.98917e-06	1.10505		1.24029e-05	0.00530035		4.55183e-06	0.00530035		3.97394e-05	0.0306122		8.17363e-06	0.0306122		1.04104e-05	0.123726		1.25534e-06	0.123726		1.761e-05	1.99057		3.49823e-06	1.99057		1.47093e-05	0.0942029		3.49632e-06	0.0942029		1.15885e-05	0.00588235
1.2096e-05	0.165919		2.28623e-06	0.165919		2.86989e-05	0.629371		4.2612e-06	0.629371		3.64476e-05	1.09495		9.40299e-06	1.09495		1.24029e-05	0.0212014		4.55183e-06	0.0212014		3.97394e-05	0.00340136		5.38115e-06	0.00340136		1.04104e-05	0.0494905		1.25534e-06	0.0494905		1.761e-05	2.29245		3.49823e-06	2.29245		1.47093e-05	0.112319		3.49632e-06	0.112319		1.15885e-05	0
1.2096e-05	0.204036		7.47533e-06	0.204036		2.86989e-05	0.811189		5.1879e-06	0.811189		2.52782e-05	1.26869		7.6648e-06	1.26869		1.24029e-05	0.0159011		4.55183e-06	0.0159011		3.97394e-05	0.0408163		5.38115e-06	0.0408163		1.04104e-05	0.10917		1.25534e-06	0.10917		1.761e-05	2.09434		3.49823e-06	2.09434		1.47093e-05	0.268116		3.49632e-06	0.268116		1.15885e-05	0.0176471
1.2096e-05	0.165919		2.28623e-06	0.165919		2.39001e-05	0.412587		5.1879e-06	0.412587		2.51923e-05	1.05051		6.98917e-06	1.05051		1.24029e-05	0.040636		4.55183e-06	0.040636		3.97394e-05	0.0136054		8.17363e-06	0.0136054		1.04104e-05	0.077147		1.25534e-06	0.077147		1.32413e-05	2.68868		4.69e-06	2.68868		1.47093e-05	0.188406		3.49632e-06	0.188406		3.86465e-05	0.0176471
1.76435e-05	0.278027		7.47533e-06	0.278027		2.86989e-05	0.363636		5.1879e-06	0.363636		1.98239e-05	1.17172		6.2361e-06	1.17172		1.24029e-05	0.0335689		4.55183e-06	0.0335689		3.97394e-05	0.0612245		1.20148e-05	0.0612245		8.54163e-06	0.0800582		1.25534e-06	0.0800582		1.32413e-05	2.56604		4.69e-06	2.56604		1.47093e-05	0.105072		3.49632e-06	0.105072		8.86999e-06	0
1.76435e-05	0.230942		7.47533e-06	0.230942		2.39001e-05	0.300699		3.84715e-06	0.300699		2.95851e-05	1.09495		2.90186e-06	1.09495		1.48868e-05	0.0282686		4.55183e-06	0.0282686		3.97394e-05	0.00340136		1.20148e-05	0.00340136		1.04104e-05	0.0538574		1.25534e-06	0.0538574		1.761e-05	2.08491		4.91715e-06	2.08491		1.47093e-05	0.181159		3.49632e-06	0.181159		3.86465e-05	0
1.76435e-05	0.255605		7.47533e-06	0.255605		2.86989e-05	0.48951		4.2612e-06	0.48951		2.03009e-05	1.25455		9.12523e-06	1.25455		1.69087e-05	0.0106007		5.25263e-06	0.0106007		3.97394e-05	0.0272109		5.38115e-06	0.0272109		1.04104e-05	0.069869		1.25534e-06	0.069869		1.761e-05	2.0566		4.91715e-06	2.0566		1.62591e-05	0.0869565		3.49632e-06	0.0869565		3.86465e-05	0
1.2096e-05	0.394619		2.8586e-06	0.394619		2.39001e-05	0.594406		3.84715e-06	0.594406		1.08504e-05	1.20404		2.90186e-06	1.20404		1.69087e-05	0.00176678		2.74977e-06	0.00176678		3.97394e-05	0.047619		1.20148e-05	0.047619		1.04104e-05	0.0524017		1.25534e-06	0.0524017		1.32413e-05	1.66038		4.69e-06	1.66038		1.21452e-05	0.148551		3.49632e-06	0.148551		8.86999e-06	0
1.2096e-05	0.284753		2.28623e-06	0.284753		2.39001e-05	0.440559		3.84715e-06	0.440559		1.08504e-05	1.47071		2.90186e-06	1.47071		4.15369e-06	0.0176678		2.74977e-06	0.0176678		3.97394e-05	0.047619		8.17363e-06	0.047619		1.04104e-05	0.0669578		1.25534e-06	0.0669578		1.32413e-05	1.40566		4.69e-06	1.40566		1.47093e-05	0.115942		3.49632e-06	0.115942		8.86999e-06	0
1.76435e-05	0.244395		7.47533e-06	0.244395		2.39001e-05	0.468531		3.84715e-06	0.468531		1.08504e-05	1.46869		2.90186e-06	1.46869		1.24029e-05	0.0212014		5.25263e-06	0.0212014		3.97394e-05	0		4.95715e-06	0		1.04104e-05	0.0684134		1.25534e-06	0.0684134		1.32413e-05	1.51887		4.91715e-06	1.51887		1.21452e-05	0.199275		3.49632e-06	0.199275		8.86999e-06	0
1.76435e-05	0.248879		2.28623e-06	0.248879		2.86989e-05	0.230769		3.84715e-06	0.230769		1.08504e-05	1.33333		9.12523e-06	1.33333		1.69087e-05	0.00176678		5.48781e-06	0.00176678		2.77985e-05	0.00340136		4.95715e-06	0.00340136		1.04104e-05	0.0742358		1.25534e-06	0.0742358		1.32413e-05	1.64151		4.91715e-06	1.64151		1.31015e-05	0.192029		3.49632e-06	0.192029		8.86999e-06	0.00588235
1.76435e-05	0.2713		2.28623e-06	0.2713		2.39001e-05	0.202797		3.84715e-06	0.202797		1.08504e-05	1.00202		2.90186e-06	1.00202		1.54369e-05	0.024735		5.8983e-06	0.024735		2.71355e-05	0		5.38115e-06	0		1.04104e-05	0.0858806		1.25534e-06	0.0858806		1.761e-05	1.59434		3.49823e-06	1.59434		1.21686e-05	0.17029		3.39774e-06	0.17029		8.86999e-06	0
1.76435e-05	0.2287		3.34987e-06	0.2287		2.86989e-05	0.475524		3.84715e-06	0.475524		1.08504e-05	1.20808		6.98917e-06	1.20808		1.54369e-05	0.0300353		5.8983e-06	0.0300353		3.49471e-05	0.037415		5.1081e-06	0.037415		1.04104e-05	0.0291121		1.25534e-06	0.0291121		1.32413e-05	1.68868		4.91715e-06	1.68868		1.48402e-05	0.188406		3.49632e-06	0.188406		8.86999e-06	0.0411765
1.76435e-05	0.244395		4.38455e-06	0.244395		2.86989e-05	0.286713		3.84715e-06	0.286713		1.08504e-05	1.06263		9.12523e-06	1.06263		4.15369e-06	0.040636		2.74977e-06	0.040636		3.49471e-05	0.0306122		5.1081e-06	0.0306122		1.04104e-05	0.062591		1.25534e-06	0.062591		1.32413e-05	1.77358		4.91715e-06	1.77358		1.21686e-05	0.26087		3.49632e-06	0.26087		8.86999e-06	0.0941176
1.76435e-05	0.213004		4.14856e-06	0.213004		2.86989e-05	0.405594		4.2612e-06	0.405594		1.08504e-05	1.2303		2.90186e-06	1.2303		1.24029e-05	0.0353357		4.55183e-06	0.0353357		4.50059e-05	0.00680272		6.5869e-06	0.00680272		1.04104e-05	0.100437		1.25534e-06	0.100437		1.761e-05	1.66038		3.49823e-06	1.66038		1.47093e-05	0.253623		3.49632e-06	0.253623		8.86999e-06	0.182353
1.76435e-05	0.204036		2.8586e-06	0.204036		2.86989e-05	0.307692		5.1879e-06	0.307692		1.08504e-05	1.14141		4.32647e-06	1.14141		1.24029e-05	0.00353357		4.55183e-06	0.00353357		2.71355e-05	0		6.5869e-06	0		8.54163e-06	0.084425		1.25534e-06	0.084425		1.32413e-05	1.30189		4.69e-06	1.30189		1.21452e-05	0.130435		3.49632e-06	0.130435		8.86999e-06	0.0647059
1.76435e-05	0.181614		4.14856e-06	0.181614		2.86989e-05	0.566434		5.1879e-06	0.566434		2.07459e-05	1.11313		4.32647e-06	1.11313		1.69087e-05	0.0583039		5.48781e-06	0.0583039		3.49471e-05	0.0204082		6.5869e-06	0.0204082		1.04104e-05	0.157205		1.25534e-06	0.157205		1.761e-05	1.20755		3.49823e-06	1.20755		1.21452e-05	0.177536		3.49632e-06	0.177536		1.15885e-05	0.00588235
1.70366e-05	0.331839		5.03237e-06	0.331839		2.86989e-05	0.293706		5.1879e-06	0.293706		1.08504e-05	1.3697		2.90186e-06	1.3697		1.69087e-05	0.024735		4.55183e-06	0.024735		4.41935e-05	0.0136054		5.1081e-06	0.0136054		1.04104e-05	0.0713246		1.25534e-06	0.0713246		1.761e-05	1.39623		3.49823e-06	1.39623		1.21686e-05	0.181159		3.39774e-06	0.181159		8.86999e-06	0.0294118
1.76435e-05	0.197309		2.28623e-06	0.197309		2.86989e-05	0.601399		9.24392e-07	0.601399		2.07459e-05	1.34545		2.90186e-06	1.34545		1.44732e-05	0.0424028		5.48781e-06	0.0424028		3.49471e-05	0.0272109		6.5869e-06	0.0272109		1.61715e-05	0.0596798		1.25534e-06	0.0596798		1.32413e-05	1.35849		4.91715e-06	1.35849		1.21686e-05	0.278986		3.39774e-06	0.278986		8.86999e-06	0.0235294
1.76435e-05	0.141256		7.47533e-06	0.141256		3.18953e-05	0.678322		2.08315e-06	0.678322		1.08504e-05	1.2202		2.90186e-06	1.2202		1.44732e-05	0.0424028		5.02797e-06	0.0424028		8.17143e-05	0.0238095		6.38145e-06	0.0238095		1.04104e-05	0.0829694		1.25534e-06	0.0829694		1.761e-05	1.5566		4.91715e-06	1.5566		1.21686e-05	0.286232		3.39774e-06	0.286232		8.86999e-06	0
1.76435e-05	0.161435		7.47533e-06	0.161435		2.86989e-05	0.20979		4.2612e-06	0.20979		1.08504e-05	1.11919		2.90186e-06	1.11919		1.24029e-05	0.00706714		4.55183e-06	0.00706714		1.3291e-05	0.0170068		4.45943e-06	0.0170068		1.04104e-05	0.149927		1.25534e-06	0.149927		1.32413e-05	2.01887		4.91715e-06	2.01887		1.62591e-05	0.155797		3.49632e-06	0.155797		2.47085e-05	0
1.2096e-05	0.116592		2.28623e-06	0.116592		2.86989e-05	0.398601		4.2612e-06	0.398601		1.97596e-05	1.02626		6.98917e-06	1.02626		1.48868e-05	0.0141343		5.92498e-06	0.0141343		4.43778e-05	0.0510204		6.0154e-06	0.0510204		1.61715e-05	0.0655022		1.25534e-06	0.0655022		1.761e-05	1.75472		4.91715e-06	1.75472		1.48402e-05	0.17029		3.49632e-06	0.17029		8.86999e-06	0.0294118
1.2096e-05	0.230942		7.47533e-06	0.230942		2.86989e-05	0.622378		4.72734e-06	0.622378		2.07459e-05	1.25657		2.90186e-06	1.25657		1.24029e-05	0.0141343		4.55183e-06	0.0141343		4.78157e-05	0		5.1081e-06	0		1.04104e-05	0.11936		1.25534e-06	0.11936		1.32413e-05	1.27358		4.69e-06	1.27358		1.48402e-05	0.119565		3.39774e-06	0.119565		8.86999e-06	0.0176471
1.2096e-05	0.192825		2.28623e-06	0.192825		2.86989e-05	0.447552		4.2612e-06	0.447552		2.07459e-05	0.987879		2.90186e-06	0.987879		1.48868e-05	0.00883392		4.55183e-06	0.00883392		1.57172e-05	0.0782313		5.1081e-06	0.0782313		1.04104e-05	0.10917		1.25534e-06	0.10917		1.761e-05	1.64151		4.69e-06	1.64151		1.48402e-05	0.119565		3.39774e-06	0.119565		2.47085e-05	0.0117647
1.2096e-05	0.109865		2.28623e-06	0.109865		2.86989e-05	0.629371		3.84715e-06	0.629371		1.08504e-05	1.01818		2.90186e-06	1.01818		1.24029e-05	0.0300353		4.55183e-06	0.0300353		3.49471e-05	0.0204082		5.1081e-06	0.0204082		1.61715e-05	0.0756914		1.25534e-06	0.0756914		1.761e-05	1.5566		3.49823e-06	1.5566		1.48402e-05	0.0652174		3.39774e-06	0.0652174		8.86999e-06	0
1.2096e-05	0.186099		2.28623e-06	0.186099		2.86989e-05	0.335664		4.2612e-06	0.335664		1.08504e-05	1.17374		2.90186e-06	1.17374		1.24029e-05	0.0477032		4.55183e-06	0.0477032		3.97394e-05	0.0170068		8.17363e-06	0.0170068		1.61715e-05	0.112082		1.25534e-06	0.112082		1.761e-05	1.25472		3.49823e-06	1.25472		1.48402e-05	0.076087		3.39774e-06	0.076087		8.86999e-06	0
1.2096e-05	0.2287		2.28623e-06	0.2287		2.86989e-05	0.447552		5.1879e-06	0.447552		1.97596e-05	1.10101		7.84453e-06	1.10101		1.48868e-05	0.00883392		4.55183e-06	0.00883392		5.3292e-05	0.0986395		8.17363e-06	0.0986395		1.61715e-05	0.069869		1.25534e-06	0.069869		1.32413e-05	1.71698		4.69e-06	1.71698		1.48402e-05	0.184783		3.39774e-06	0.184783		8.86999e-06	0
1.2096e-05	0.307175		2.28623e-06	0.307175		2.86989e-05	0.405594		5.1879e-06	0.405594		1.97596e-05	0.955556		7.84453e-06	0.955556		1.24029e-05	0.0477032		4.55183e-06	0.0477032		2.77985e-05	0.0136054		1.39678e-05	0.0136054		1.61715e-05	0.0742358		1.25534e-06	0.0742358		1.761e-05	1.56604		3.49823e-06	1.56604		1.48402e-05	0.23913		3.49632e-06	0.23913		8.86999e-06	0.0235294
1.2096e-05	0.340807		2.28623e-06	0.340807		2.86989e-05	0.384615		2.08315e-06	0.384615		1.97596e-05	1.17778		7.84453e-06	1.17778		1.24029e-05	0		4.55183e-06	0		5.3292e-05	0.0272109		7.81469e-06	0.0272109		1.04104e-05	0.122271		1.25534e-06	0.122271		1.761e-05	1.67925		3.49823e-06	1.67925		1.48402e-05	0.112319		3.39774e-06	0.112319		8.86999e-06	0
1.2096e-05	0.179372		2.28623e-06	0.179372		2.86989e-05	0.34965		4.2612e-06	0.34965		1.08504e-05	1.22222		2.90186e-06	1.22222		1.67203e-05	0.0106007		5.68775e-06	0.0106007		5.3292e-05	0.0442177		7.81469e-06	0.0442177		1.61715e-05	0.062591		2.41585e-06	0.062591		1.761e-05	2.30189		4.91715e-06	2.30189		1.48402e-05	0.0724638		3.49632e-06	0.0724638		8.86999e-06	0
1.2096e-05	0.251121		2.28623e-06	0.251121		2.86989e-05	0.433566		5.1879e-06	0.433566		2.07459e-05	0.933333		7.84453e-06	0.933333		1.54369e-05	0.00530035		5.25263e-06	0.00530035		2.71355e-05	0.0102041		8.17363e-06	0.0102041		1.61715e-05	0.0422125		2.41585e-06	0.0422125		1.761e-05	1.89623		3.49823e-06	1.89623		1.48402e-05	0.184783		3.39774e-06	0.184783		8.86999e-06	0.0235294
1.2096e-05	0.242152		2.28623e-06	0.242152		2.86989e-05	0.643357		4.72734e-06	0.643357		1.08504e-05	1.00404		2.90186e-06	1.00404		1.48868e-05	0.0194346		5.25263e-06	0.0194346		3.97394e-05	0		8.17363e-06	0		1.61715e-05	0.0640466		2.41585e-06	0.0640466		1.761e-05	2.07547		3.49823e-06	2.07547		1.48402e-05	0.23913		3.39774e-06	0.23913		8.86999e-06	0
1.2096e-05	0.206278		2.28623e-06	0.206278		2.86989e-05	0.398601		4.2612e-06	0.398601		1.08504e-05	1.01818		2.90186e-06	1.01818		1.48868e-05	0.0176678		2.74977e-06	0.0176678		3.49471e-05	0.0102041		6.5869e-06	0.0102041		1.61715e-05	0.0276565		2.41585e-06	0.0276565		1.32413e-05	1.33962		4.69e-06	1.33962		1.21452e-05	0.206522		3.49632e-06	0.206522		1.03387e-05	0.0235294
1.2096e-05	0.156951		2.28623e-06	0.156951		2.86989e-05	0.433566		5.1879e-06	0.433566		1.08504e-05	1.09495		2.90186e-06	1.09495		1.24029e-05	0.00883392		4.55183e-06	0.00883392		4.51203e-05	0.0136054		5.1081e-06	0.0136054		1.61715e-05	0.0611354		1.25534e-06	0.0611354		1.32413e-05	1.74528		4.69e-06	1.74528		1.62591e-05	0.25		3.49632e-06	0.25		1.03387e-05	0
1.2096e-05	0.190583		2.28623e-06	0.190583		2.86989e-05	0.195804		4.2612e-06	0.195804		1.08504e-05	1.01616		2.90186e-06	1.01616		1.48868e-05	0.0194346		5.25263e-06	0.0194346		4.51203e-05	0.0170068		1.03658e-05	0.0170068		1.61715e-05	0.0989811		2.41585e-06	0.0989811		1.32413e-05	1.75472		4.69e-06	1.75472		1.48402e-05	0.134058		3.49632e-06	0.134058		1.03387e-05	0
5.23754e-05	0.168161		4.55111e-06	0.168161		2.86989e-05	0.475524		4.2612e-06	0.475524		1.08504e-05	0.921212		6.98917e-06	0.921212		1.48868e-05	0.00706714		4.55183e-06	0.00706714		4.78157e-05	0		5.77934e-06	0		1.61715e-05	0.055313		2.41585e-06	0.055313		1.32413e-05	1.27358		4.91715e-06	1.27358		1.48402e-05	0.15942		3.49632e-06	0.15942		8.86999e-06	0.0411765
1.2096e-05	0.204036		2.28623e-06	0.204036		2.86989e-05	0.657343		4.2612e-06	0.657343		1.9435e-05	0.905051		6.98917e-06	0.905051		1.48868e-05	0		4.55183e-06	0		3.95829e-05	0		6.5869e-06	0		1.61715e-05	0.062591		1.25534e-06	0.062591		1.761e-05	1.34906		3.49823e-06	1.34906		1.80218e-05	0.202899		5.03188e-06	0.202899		8.86999e-06	0
1.2096e-05	0.224215		2.28623e-06	0.224215		2.86989e-05	0.566434		4.2612e-06	0.566434		8.82794e-06	1.03838		6.98917e-06	1.03838		1.48868e-05	0.00176678		5.16514e-06	0.00176678		4.51203e-05	0.0646259		7.58938e-06	0.0646259		1.61715e-05	0.0349345		2.41585e-06	0.0349345		1.761e-05	1.00943		3.49823e-06	1.00943		1.47093e-05	0.195652		5.03188e-06	0.195652		8.86999e-06	0.00588235
1.2096e-05	0.230942		2.28623e-06	0.230942		2.86989e-05	0.468531		4.2612e-06	0.468531		1.08504e-05	1.24646		6.98917e-06	1.24646		1.48868e-05	0		5.16514e-06	0		3.49471e-05	0.0748299		7.18057e-06	0.0748299		1.61715e-05	0.0596798		2.41585e-06	0.0596798		1.32413e-05	0.867925		4.91715e-06	0.867925		1.80218e-05	0.155797		5.03188e-06	0.155797		3.86465e-05	0
1.2096e-05	0.248879		2.28623e-06	0.248879		2.86989e-05	0.552448		4.2612e-06	0.552448		1.08504e-05	1.01616		6.98917e-06	1.01616		1.48868e-05	0		5.16514e-06	0		4.51203e-05	0		7.58938e-06	0		1.61715e-05	0.0524017		2.41585e-06	0.0524017		1.761e-05	1.64151		3.49823e-06	1.64151		1.47093e-05	0.271739		5.03188e-06	0.271739		8.86999e-06	0.00588235
1.2096e-05	0.221973		2.28623e-06	0.221973		2.86989e-05	0.573427		4.2612e-06	0.573427		1.08504e-05	0.884848		2.90186e-06	0.884848		1.48868e-05	0.00353357		4.55183e-06	0.00353357		4.51203e-05	0		7.58938e-06	0		1.61715e-05	0.0494905		2.41585e-06	0.0494905		1.32413e-05	1.40566		3.49823e-06	1.40566		1.47093e-05	0.119565		3.49632e-06	0.119565		8.86999e-06	0
1.2096e-05	0.213004		2.28623e-06	0.213004		2.86989e-05	0.433566		3.84715e-06	0.433566		1.08504e-05	0.907071		2.90186e-06	0.907071		1.48868e-05	0		5.34135e-06	0		4.51203e-05	0.0306122		1.03658e-05	0.0306122		1.61715e-05	0.0727802		2.41585e-06	0.0727802		1.32413e-05	2.07547		3.49823e-06	2.07547		1.47093e-05	0.076087		3.49632e-06	0.076087		1.15885e-05	0
1.2096e-05	0.188341		2.28623e-06	0.188341		2.86989e-05	0.300699		4.2612e-06	0.300699		1.08504e-05	0.957576		2.90186e-06	0.957576		1.69087e-05	0		5.48781e-06	0		4.51203e-05	0		1.03658e-05	0		1.61715e-05	0.0611354		2.41585e-06	0.0611354		1.761e-05	1.57547		3.49823e-06	1.57547		1.31015e-05	0.108696		4.44012e-06	0.108696		8.86999e-06	0
1.2096e-05	0.192825		2.28623e-06	0.192825		2.86989e-05	0.412587		4.2612e-06	0.412587		1.08504e-05	0.967677		2.90186e-06	0.967677		1.48868e-05	0.00530035		5.16514e-06	0.00530035		4.51203e-05	0		1.03658e-05	0		1.61715e-05	0.0917031		2.41585e-06	0.0917031		1.761e-05	1.30189		3.49823e-06	1.30189		1.47093e-05	0.206522		3.49632e-06	0.206522		8.86999e-06	0.0176471
3.29372e-05	0.174888		5.03237e-06	0.174888		3.7842e-05	0.608392		3.84715e-06	0.608392		1.08504e-05	0.917172		2.90186e-06	0.917172		1.48868e-05	0.0159011		5.16514e-06	0.0159011		4.51203e-05	0.0442177		1.03658e-05	0.0442177		1.61715e-05	0.0276565		2.41585e-06	0.0276565		1.32413e-05	1.10377		4.69e-06	1.10377		1.47093e-05	0.271739		5.03188e-06	0.271739		8.86999e-06	0.0117647
2.65286e-05	0.255605		2.58965e-06	0.255605		2.86989e-05	0.72028		3.84715e-06	0.72028		1.08504e-05	0.957576		2.90186e-06	0.957576		1.24029e-05	0.00530035		4.55183e-06	0.00530035		4.51203e-05	0		1.03658e-05	0		1.61715e-05	0.0946143		2.41585e-06	0.0946143		1.32413e-05	1.36792		3.49823e-06	1.36792		1.33939e-05	0.25		3.49632e-06	0.25		8.86999e-06	0
1.70366e-05	0.43722		2.45979e-06	0.43722		2.86989e-05	0.72028		3.84715e-06	0.72028		1.97596e-05	1.14141		7.84453e-06	1.14141		1.24029e-05	0.00883392		5.34135e-06	0.00883392		3.95829e-05	0.0306122		5.1081e-06	0.0306122		1.61715e-05	0.0742358		2.41585e-06	0.0742358		1.761e-05	1.41509		3.49823e-06	1.41509		1.47093e-05	0.275362		3.49632e-06	0.275362		8.86999e-06	0.00588235
2.65286e-05	0.233184		6.97552e-06	0.233184		3.7842e-05	0.538462		4.2612e-06	0.538462		2.34686e-05	0.99798		9.12523e-06	0.99798		9.38133e-06	0.0176678		5.34135e-06	0.0176678		3.49471e-05	0.153061		8.12726e-06	0.153061		1.61715e-05	0.0684134		2.41585e-06	0.0684134		1.32413e-05	1.53774		3.49823e-06	1.53774		1.21452e-05	0.253623		3.49632e-06	0.253623		8.86999e-06	0.0235294
2.65286e-05	0.257848		2.58965e-06	0.257848		2.86989e-05	0.524476		4.72734e-06	0.524476		8.82794e-06	0.979798		9.12523e-06	0.979798		9.38133e-06	0.0141343		6.43715e-06	0.0141343		3.49471e-05	0		5.77934e-06	0		1.61715e-05	0.0946143		2.41585e-06	0.0946143		1.32413e-05	1.22642		4.69e-06	1.22642		1.47093e-05	0.289855		3.49632e-06	0.289855		8.86999e-06	0.0176471
1.70366e-05	0.226457		5.03237e-06	0.226457		2.84824e-05	0.195804		3.84715e-06	0.195804		3.72439e-05	0.957576		7.84453e-06	0.957576		1.69087e-05	0.0106007		5.48781e-06	0.0106007		2.71355e-05	0.0136054		8.17363e-06	0.0136054		1.61715e-05	0.0684134		2.41585e-06	0.0684134		1.761e-05	1.25472		3.49823e-06	1.25472		1.47093e-05	0.398551		3.49632e-06	0.398551		8.86999e-06	0
1.70366e-05	0.262332		1.09001e-06	0.262332		2.86989e-05	0.447552		4.2612e-06	0.447552		2.34686e-05	0.933333		9.12523e-06	0.933333		9.38133e-06	0.0176678		5.25263e-06	0.0176678		3.97394e-05	0.037415		8.17363e-06	0.037415		1.61715e-05	0.0931587		2.41585e-06	0.0931587		1.32413e-05	1.35849		4.69e-06	1.35849		1.47093e-05	0.228261		3.49632e-06	0.228261		8.86999e-06	0.0235294
4.22545e-05	0.161435		4.79863e-06	0.161435		2.86989e-05	0.405594		4.2612e-06	0.405594		1.08504e-05	0.862626		2.90186e-06	0.862626		9.38133e-06	0.0159011		5.02797e-06	0.0159011		3.97394e-05	0.0510204		8.17363e-06	0.0510204		1.61715e-05	0.0917031		2.41585e-06	0.0917031		1.761e-05	1.49057		3.49823e-06	1.49057		1.21452e-05	0.275362		4.44012e-06	0.275362		8.86999e-06	0
5.97989e-05	0.188341		1.09001e-06	0.188341		2.86989e-05	0.559441		4.72734e-06	0.559441		1.08504e-05	0.80404		4.32647e-06	0.80404		1.48868e-05	0.00706714		5.34135e-06	0.00706714		3.95829e-05	0.0748299		8.17363e-06	0.0748299		1.61715e-05	0.100437		2.41585e-06	0.100437		1.32413e-05	1.23585		3.49823e-06	1.23585		1.31015e-05	0.326087		4.44012e-06	0.326087		8.86999e-06	0
1.2096e-05	0.156951		2.28623e-06	0.156951		2.86989e-05	0.314685		4.72734e-06	0.314685		3.72439e-05	0.909091		9.12523e-06	0.909091		1.48868e-05	0.0194346		5.92498e-06	0.0194346		3.97394e-05	0.00680272		8.17363e-06	0.00680272		1.61715e-05	0.104803		2.41585e-06	0.104803		1.761e-05	2.00943		3.49823e-06	2.00943		1.33939e-05	0.289855		4.44012e-06	0.289855		8.86999e-06	0
2.38823e-05	0.118834		4.79863e-06	0.118834		2.86989e-05	0.769231		5.1879e-06	0.769231		1.08504e-05	0.99798		9.12523e-06	0.99798		1.48868e-05	0.00353357		2.74977e-06	0.00353357		3.97394e-05	0.0204082		8.17363e-06	0.0204082		1.61715e-05	0.103348		2.41585e-06	0.103348		1.761e-05	1.56604		3.49823e-06	1.56604		1.21452e-05	0.326087		3.49632e-06	0.326087		1.15885e-05	0
2.38823e-05	0.0941704		1.09001e-06	0.0941704		2.86989e-05	0.468531		5.1879e-06	0.468531		1.08504e-05	1.07879		2.90186e-06	1.07879		1.48868e-05	0.0106007		2.74977e-06	0.0106007		3.97394e-05	0.115646		8.17363e-06	0.115646		1.61715e-05	0.125182		2.41585e-06	0.125182		1.761e-05	1.51887		3.49823e-06	1.51887		1.80218e-05	0.289855		3.49632e-06	0.289855		8.86999e-06	0.0294118
2.65286e-05	0.192825		6.97552e-06	0.192825		2.86989e-05	0.398601		4.2612e-06	0.398601		1.08504e-05	1.02222		2.90186e-06	1.02222		1.95501e-05	0.0441696		2.74977e-06	0.0441696		5.51862e-05	0.0544218		8.17363e-06	0.0544218		1.61715e-05	0.069869		2.41585e-06	0.069869		1.761e-05	1.14151		3.49823e-06	1.14151		1.21452e-05	0.278986		3.49632e-06	0.278986		8.86999e-06	0.00588235
2.65286e-05	0.105381		2.58965e-06	0.105381		2.86989e-05	0.426573		4.2612e-06	0.426573		1.97596e-05	1.00202		9.12523e-06	1.00202		1.54318e-05	0.040636		2.74977e-06	0.040636		3.97394e-05	0.0680272		8.17363e-06	0.0680272		1.61715e-05	0.117904		2.41585e-06	0.117904		1.761e-05	1.39623		3.49823e-06	1.39623		1.21452e-05	0.231884		4.44012e-06	0.231884		8.86999e-06	0
3.35011e-05	0.336323		8.1295e-06	0.336323		2.86989e-05	0.244755		4.72734e-06	0.244755		2.34686e-05	1.03434		9.12523e-06	1.03434		1.48713e-05	0.0141343		5.25263e-06	0.0141343		3.97394e-05	0		5.38115e-06	0		1.61715e-05	0.084425		2.41585e-06	0.084425		1.761e-05	1.11321		3.49823e-06	1.11321		1.31015e-05	0.228261		4.44012e-06	0.228261		1.03387e-05	0.00588235
2.47997e-05	0.224215		8.1295e-06	0.224215		2.86989e-05	0.657343		4.2612e-06	0.657343		1.08504e-05	1.05859		2.90186e-06	1.05859		1.24029e-05	0.0141343		4.55183e-06	0.0141343		3.49471e-05	0		5.77934e-06	0		1.61715e-05	0.123726		2.41585e-06	0.123726		1.761e-05	1.26415		3.49823e-06	1.26415		1.47093e-05	0.23913		4.44012e-06	0.23913		1.03387e-05	0
2.65286e-05	0.17713		2.89359e-06	0.17713		2.84824e-05	0.552448		5.1879e-06	0.552448		1.08504e-05	0.941414		2.90186e-06	0.941414		1.48868e-05	0.024735		5.34135e-06	0.024735		3.97394e-05	0		6.93936e-06	0		1.61715e-05	0.131004		2.41585e-06	0.131004		1.761e-05	1.5566		3.49823e-06	1.5566		1.31015e-05	0.318841		4.44012e-06	0.318841		1.15885e-05	0
2.47997e-05	0.257848		6.97552e-06	0.257848		2.39001e-05	0.363636		5.1879e-06	0.363636		1.08504e-05	0.919192		2.90186e-06	0.919192		1.48868e-05	0		4.55183e-06	0		2.77985e-05	0		5.45727e-06	0		1.61715e-05	0.0727802		2.41585e-06	0.0727802		1.761e-05	1.14151		3.49823e-06	1.14151		1.31015e-05	0.358696		4.44012e-06	0.358696		8.86999e-06	0
2.38823e-05	0.295964		8.1295e-06	0.295964		2.86989e-05	0.601399		4.2612e-06	0.601399		1.08504e-05	1.17374		2.90186e-06	1.17374		1.48868e-05	0.0123675		5.34135e-06	0.0123675		2.77985e-05	0		4.95715e-06	0		1.61715e-05	0.158661		2.41585e-06	0.158661		1.761e-05	1.48113		3.49823e-06	1.48113		1.14677e-05	0.413043		4.44012e-06	0.413043		3.86465e-05	0
2.76657e-05	0.414798		2.64493e-06	0.414798		2.86989e-05	0.51049		4.2612e-06	0.51049		2.07459e-05	1.02626		7.84453e-06	1.02626		1.48868e-05	0.0176678		4.55183e-06	0.0176678		3.97394e-05	0.0136054		8.17363e-06	0.0136054		1.61715e-05	0.0917031		2.41585e-06	0.0917031		1.761e-05	1.16981		3.49823e-06	1.16981		1.31015e-05	0.297101		4.44012e-06	0.297101		8.86999e-06	0
2.65286e-05	0.253363		8.1295e-06	0.253363		2.86989e-05	0.454545		4.2612e-06	0.454545		2.07459e-05	1.07475		2.90186e-06	1.07475		1.48868e-05	0.0212014		6.67351e-06	0.0212014		3.97394e-05	0		8.17363e-06	0		1.61715e-05	0.0902475		2.41585e-06	0.0902475		1.761e-05	1.46226		3.49823e-06	1.46226		1.31015e-05	0.384058		4.44012e-06	0.384058		1.15885e-05	0.0352941
1.33461e-05	0.242152		5.54522e-06	0.242152		2.86989e-05	0.853147		4.2612e-06	0.853147		2.07459e-05	0.911111		7.6648e-06	0.911111		1.48868e-05	0.0335689		5.34135e-06	0.0335689		3.97394e-05	0		8.17363e-06	0		1.61715e-05	0.138282		2.41585e-06	0.138282		1.761e-05	1.68868		3.49823e-06	1.68868		1.31015e-05	0.347826		4.44012e-06	0.347826		8.86999e-06	0
1.2096e-05	0.186099		8.1295e-06	0.186099		2.86989e-05	0.307692		5.64786e-06	0.307692		9.49882e-06	0.993939		4.32647e-06	0.993939		1.24029e-05	0.0265018		4.55183e-06	0.0265018		4.30677e-05	0.047619		8.17363e-06	0.047619		1.61715e-05	0.0815138		2.41585e-06	0.0815138		1.761e-05	1.16981		3.49823e-06	1.16981		1.31015e-05	0.289855		4.44012e-06	0.289855		8.86999e-06	0.00588235
2.65286e-05	0.0874439		5.54522e-06	0.0874439		2.86989e-05	0.27972		5.59834e-06	0.27972		2.07459e-05	1.07273		4.32647e-06	1.07273		1.44732e-05	0.065371		5.25263e-06	0.065371		3.47574e-05	0.12585		8.17363e-06	0.12585		1.61715e-05	0.100437		2.41585e-06	0.100437		1.761e-05	1.75472		3.49823e-06	1.75472		1.31015e-05	0.134058		3.49632e-06	0.134058		8.86999e-06	0
2.65286e-05	0.0874439		8.1295e-06	0.0874439		2.86989e-05	0.321678		4.2612e-06	0.321678		2.51923e-05	1.15556		6.98917e-06	1.15556		1.44732e-05	0.0300353		5.92498e-06	0.0300353		3.97394e-05	0.0306122		8.17363e-06	0.0306122		1.61715e-05	0.0960699		2.41585e-06	0.0960699		1.761e-05	1.04717		3.49823e-06	1.04717		1.31015e-05	0.188406		5.03188e-06	0.188406		8.86999e-06	0
2.65286e-05	0.0941704		8.1295e-06	0.0941704		2.86989e-05	0.314685		4.2612e-06	0.314685		3.90468e-05	1.1798		4.32647e-06	1.1798		1.48868e-05	0.0335689		5.92498e-06	0.0335689		3.97394e-05	0.00340136		8.17363e-06	0.00340136		1.61715e-05	0.0931587		2.41585e-06	0.0931587		1.761e-05	1.42453		3.49823e-06	1.42453		1.47093e-05	0.434783		1.5955e-06	0.434783		8.86999e-06	0
1.2096e-05	0.246637		2.28623e-06	0.246637		2.86989e-05	0.51049		4.2612e-06	0.51049		2.07459e-05	1.32929		9.12523e-06	1.32929		1.48868e-05	0.0388693		5.48781e-06	0.0388693		3.97394e-05	0.0204082		5.77934e-06	0.0204082		1.61715e-05	0.10917		2.41585e-06	0.10917		1.761e-05	2.16981		3.49823e-06	2.16981		8.91071e-06	0.452899		4.44012e-06	0.452899		8.86999e-06	0
2.65286e-05	0.107623		2.28623e-06	0.107623		2.86989e-05	0.398601		4.2612e-06	0.398601		2.52782e-05	1.06061		4.32647e-06	1.06061		1.69087e-05	0.0229682		5.48781e-06	0.0229682		2.71355e-05	0		8.94646e-06	0		1.61715e-05	0.128093		2.41585e-06	0.128093		1.761e-05	1.68868		3.49823e-06	1.68868		1.31015e-05	0.423913		1.5955e-06	0.423913		8.86999e-06	0
2.65286e-05	0.257848		8.1295e-06	0.257848		2.86989e-05	0.377622		4.2612e-06	0.377622		2.95851e-05	1.22626		9.90738e-06	1.22626		1.48868e-05	0.0671378		4.55183e-06	0.0671378		4.30677e-05	0.0272109		8.17363e-06	0.0272109		1.61715e-05	0.104803		1.6935e-06	0.104803		1.761e-05	1.27358		3.49823e-06	1.27358		1.31015e-05	0.40942		1.5955e-06	0.40942		3.86465e-05	0.00588235
2.65286e-05	0.0852018		2.98463e-06	0.0852018		2.86989e-05	0.524476		4.2612e-06	0.524476		1.98239e-05	1.24242		6.2361e-06	1.24242		1.48868e-05	0.0141343		4.55183e-06	0.0141343		5.99339e-05	0.037415		1.11014e-05	0.037415		1.61715e-05	0.0524017		2.41585e-06	0.0524017		1.761e-05	1.56604		3.49823e-06	1.56604		1.47093e-05	0.26087		5.03188e-06	0.26087		8.86999e-06	0
2.65286e-05	0.105381		2.98463e-06	0.105381		2.86989e-05	0.65035		4.2612e-06	0.65035		2.95851e-05	1.20808		6.96942e-06	1.20808		1.48868e-05	0.065371		4.93387e-06	0.065371		3.97394e-05	0.0408163		7.53772e-06	0.0408163		1.19384e-05	0.0902475		3.88332e-06	0.0902475		1.761e-05	1.41509		3.49823e-06	1.41509		1.21452e-05	0.351449		5.03188e-06	0.351449		8.86999e-06	0
2.65286e-05	0.188341		8.1295e-06	0.188341		2.86989e-05	0.72028		4.2612e-06	0.72028		2.07459e-05	1.16364		2.90186e-06	1.16364		1.44732e-05	0.118375		6.67351e-06	0.118375		3.97394e-05	0.047619		8.17363e-06	0.047619		1.19384e-05	0.0800582		3.88332e-06	0.0800582		2.03989e-05	1.66981		3.49823e-06	1.66981		1.62591e-05	0.25		3.49632e-06	0.25		8.86999e-06	0.0235294
1.33461e-05	0.246637		8.1295e-06	0.246637		2.86989e-05	0.48951		4.2612e-06	0.48951		1.08504e-05	1.03434		2.90186e-06	1.03434		1.69087e-05	0.0865724		5.48781e-06	0.0865724		3.37228e-05	0.142857		8.17363e-06	0.142857		1.61715e-05	0.110626		3.88332e-06	0.110626		1.761e-05	0.849057		3.49823e-06	0.849057		1.31015e-05	0.347826		5.03188e-06	0.347826		8.86999e-06	0.0235294
2.65286e-05	0.154709		2.98463e-06	0.154709		2.86989e-05	0.272727		4.2612e-06	0.272727		1.08504e-05	0.973737		2.90186e-06	0.973737		1.54369e-05	0.0477032		6.67351e-06	0.0477032		3.97394e-05	0		8.17363e-06	0		1.19384e-05	0.181951		3.88332e-06	0.181951		2.03989e-05	1.92453		3.49823e-06	1.92453		1.31015e-05	0.268116		4.44012e-06	0.268116		8.86999e-06	0
2.65286e-05	0.109865		8.1295e-06	0.109865		2.86989e-05	0.314685		4.2612e-06	0.314685		8.82794e-06	0.927273		4.32647e-06	0.927273		1.44732e-05	0.169611		4.52071e-06	0.169611		3.37228e-05	0.0510204		8.17363e-06	0.0510204		1.19384e-05	0.112082		3.88332e-06	0.112082		1.761e-05	1.53774		3.49823e-06	1.53774		1.31015e-05	0.32971		4.44012e-06	0.32971		8.86999e-06	0
2.65286e-05	0.118834		8.1295e-06	0.118834		2.86989e-05	0.699301		5.10947e-06	0.699301		1.9435e-05	0.90303		6.98917e-06	0.90303		1.44732e-05	0.0777385		5.48781e-06	0.0777385		3.37228e-05	0.0578231		8.898e-06	0.0578231		1.19384e-05	0.0873362		1.6935e-06	0.0873362		1.761e-05	1.66038		3.49823e-06	1.66038		1.31015e-05	0.57971		5.03188e-06	0.57971		8.86999e-06	0.0411765
2.65286e-05	0.170404		8.1295e-06	0.170404		2.86989e-05	0.377622		4.2612e-06	0.377622		3.57787e-05	0.884848		2.50669e-06	0.884848		1.44732e-05	0.0318021		5.48781e-06	0.0318021		9.61878e-05	0		1.12771e-05	0		1.19384e-05	0.0858806		1.6935e-06	0.0858806		1.761e-05	1.23585		3.49823e-06	1.23585		1.47093e-05	0.326087		3.49632e-06	0.326087		8.86999e-06	0
2.65286e-05	0.141256		8.1295e-06	0.141256		2.86989e-05	0.685315		4.2612e-06	0.685315		1.3136e-05	0.973737		6.98917e-06	0.973737		1.48868e-05	0.0388693		5.48781e-06	0.0388693		9.61878e-05	0.0816327		1.57682e-05	0.0816327		1.19384e-05	0.0989811		3.88332e-06	0.0989811		1.761e-05	1.56604		3.49823e-06	1.56604		1.21452e-05	0.365942		3.49632e-06	0.365942		8.86999e-06	0.0117647
2.65286e-05	0.244395		3.46338e-06	0.244395		2.86989e-05	0.356643		4.2612e-06	0.356643		3.2246e-05	0.955556		8.94542e-06	0.955556		1.48868e-05	0.0282686		4.55183e-06	0.0282686		9.61878e-05	0.00680272		1.57682e-05	0.00680272		1.19384e-05	0.106259		3.88332e-06	0.106259		1.761e-05	1.35849		3.49823e-06	1.35849		1.21452e-05	0.402174		3.49632e-06	0.402174		8.86999e-06	0.0117647
2.65286e-05	0.381166		6.56423e-06	0.381166		2.86989e-05	0.230769		4.2612e-06	0.230769		1.08504e-05	0.915152		2.90186e-06	0.915152		1.48868e-05	0.0159011		4.55183e-06	0.0159011		3.97394e-05	0.0340136		8.898e-06	0.0340136		1.19384e-05	0.149927		3.88332e-06	0.149927		1.761e-05	1.51887		3.49823e-06	1.51887		1.47093e-05	0.351449		3.49632e-06	0.351449		8.86999e-06	0.0176471
2.67682e-05	0.340807		4.96713e-06	0.340807		2.86989e-05	0.426573		4.2612e-06	0.426573		1.08504e-05	0.892929		7.84453e-06	0.892929		1.48868e-05	0.00883392		4.55183e-06	0.00883392		4.31002e-05	0.0272109		8.898e-06	0.0272109		1.19384e-05	0.106259		3.88332e-06	0.106259		2.03989e-05	1.36792		3.49823e-06	1.36792		1.47093e-05	0.449275		3.49632e-06	0.449275		8.86999e-06	0.0235294
5.26313e-05	0.432735		3.46338e-06	0.432735		2.86989e-05	0.398601		4.72734e-06	0.398601		1.08504e-05	1.17374		7.84453e-06	1.17374		1.48868e-05	0.0106007		5.25263e-06	0.0106007		3.49471e-05	0		6.5869e-06	0		2.71659e-05	0.135371		3.88332e-06	0.135371		1.761e-05	1.5283		3.49823e-06	1.5283		1.21452e-05	0.365942		3.49632e-06	0.365942		8.86999e-06	0
5.26313e-05	0.553812		3.46338e-06	0.553812		2.86989e-05	0.41958		4.2612e-06	0.41958		2.57508e-05	0.868687		9.90738e-06	0.868687		1.74535e-05	0.00883392		2.74977e-06	0.00883392		3.28322e-05	0.0170068		5.1081e-06	0.0170068		1.61715e-05	0.203785		3.88332e-06	0.203785		2.03989e-05	1.89623		3.49823e-06	1.89623		1.47093e-05	0.235507		3.49632e-06	0.235507		8.86999e-06	0.0235294
5.26313e-05	0.356502		3.46338e-06	0.356502		2.86989e-05	0.34965		4.2612e-06	0.34965		9.08828e-06	0.822222		4.32647e-06	0.822222		1.44732e-05	0.00353357		5.92498e-06	0.00353357		4.38957e-05	0.0612245		7.81469e-06	0.0612245		1.19384e-05	0.0887918		3.88332e-06	0.0887918		1.761e-05	1.84906		3.49823e-06	1.84906		1.31015e-05	0.460145		5.03188e-06	0.460145		8.86999e-06	0.0117647
2.65286e-05	0.495516		3.46338e-06	0.495516		2.39001e-05	0.111888		3.84715e-06	0.111888		9.08828e-06	0.969697		4.32647e-06	0.969697		1.48713e-05	0.00883392		6.43715e-06	0.00883392		4.38957e-05	0.119048		5.72305e-06	0.119048		1.61715e-05	0.0946143		3.88332e-06	0.0946143		1.761e-05	1.71698		3.49823e-06	1.71698		1.21452e-05	0.271739		5.03188e-06	0.271739		8.86999e-06	0.0117647
2.65286e-05	0.446188		3.46338e-06	0.446188		2.86989e-05	0.251748		4.2612e-06	0.251748		1.08504e-05	0.935354		2.90186e-06	0.935354		1.48868e-05	0.0123675		4.55183e-06	0.0123675		3.97394e-05	0.115646		8.17363e-06	0.115646		1.61715e-05	0.0873362		3.88332e-06	0.0873362		1.761e-05	1.36792		3.49823e-06	1.36792		1.21452e-05	0.228261		3.49632e-06	0.228261		8.86999e-06	0
4.22395e-05	0.356502		3.46338e-06	0.356502		2.86989e-05	0.629371		4.2612e-06	0.629371		1.08504e-05	0.775758		6.98917e-06	0.775758		1.48713e-05	0.0176678		5.92498e-06	0.0176678		4.38957e-05	0.0612245		8.17363e-06	0.0612245		1.19384e-05	0.0858806		3.88332e-06	0.0858806		1.761e-05	1.49057		3.49823e-06	1.49057		1.21452e-05	0.384058		5.03188e-06	0.384058		8.86999e-06	0.0176471
2.65286e-05	0.484305		3.46338e-06	0.484305		2.86989e-05	0.65035		5.1879e-06	0.65035		1.08504e-05	0.785859		4.32647e-06	0.785859		1.48868e-05	0.0123675		5.34135e-06	0.0123675		3.97394e-05	0.193878		1.20148e-05	0.193878		1.19384e-05	0.113537		3.88332e-06	0.113537		1.761e-05	1.73585		3.49823e-06	1.73585		1.80218e-05	0.213768		5.03188e-06	0.213768		8.86999e-06	0.0411765
3.35011e-05	0.316143		3.46338e-06	0.316143		2.86989e-05	0.699301		4.2612e-06	0.699301		1.08504e-05	0.975758		2.90186e-06	0.975758		1.44732e-05	0.121908		6.43715e-06	0.121908		3.97394e-05	0.0714286		5.72305e-06	0.0714286		1.19384e-05	0.0611354		3.88332e-06	0.0611354		1.761e-05	2.33962		3.49823e-06	2.33962		1.80218e-05	0.217391		5.03188e-06	0.217391		8.86999e-06	0.0411765
3.34125e-05	0.520179		3.46338e-06	0.520179		2.86989e-05	0.72028		3.84715e-06	0.72028		1.08504e-05	0.931313		2.90186e-06	0.931313		1.24029e-05	0.0689046		4.55183e-06	0.0689046		5.3292e-05	0.108844		7.81469e-06	0.108844		1.61715e-05	0.110626		3.88332e-06	0.110626		1.761e-05	1.9717		3.49823e-06	1.9717		1.47093e-05	0.242754		5.03188e-06	0.242754		8.86999e-06	0.0176471
3.35011e-05	0.378924		3.46338e-06	0.378924		2.86989e-05	0.524476		4.2612e-06	0.524476		1.08504e-05	1.07879		2.90186e-06	1.07879		1.48868e-05	0.00706714		6.67351e-06	0.00706714		5.3292e-05	0.183673		7.81469e-06	0.183673		1.19384e-05	0.181951		2.41585e-06	0.181951		1.761e-05	1.80189		3.49823e-06	1.80189		1.47093e-05	0.195652		5.03188e-06	0.195652		8.86999e-06	0.00588235
3.35011e-05	0.320628		5.80387e-06	0.320628		2.86989e-05	0.265734		4.2612e-06	0.265734		1.08504e-05	1.02424		4.32647e-06	1.02424		1.48868e-05	0.0123675		4.55183e-06	0.0123675		9.61878e-05	0.0748299		7.81469e-06	0.0748299		1.61715e-05	0.0786026		3.88332e-06	0.0786026		1.761e-05	2.0566		3.49823e-06	2.0566		8.91071e-06	0.134058		5.03188e-06	0.134058		8.86999e-06	0
2.65286e-05	0.352018		3.46338e-06	0.352018		2.86989e-05	0.405594		4.2612e-06	0.405594		1.08504e-05	1.16364		2.90186e-06	1.16364		1.48868e-05	0.0265018		5.16514e-06	0.0265018		5.3292e-05	0.0680272		7.81469e-06	0.0680272		1.19384e-05	0.0829694		3.88332e-06	0.0829694		1.761e-05	1.84906		3.49823e-06	1.84906		1.47093e-05	0.130435		5.03188e-06	0.130435		1.15885e-05	0.0117647
2.65286e-05	0.242152		3.02416e-06	0.242152		2.86989e-05	0.272727		4.2612e-06	0.272727		1.08504e-05	0.917172		2.90186e-06	0.917172		1.48868e-05	0.0212014		5.34135e-06	0.0212014		3.95829e-05	0.142857		7.81469e-06	0.142857		1.61715e-05	0.0611354		3.88332e-06	0.0611354		1.761e-05	1.83962		3.49823e-06	1.83962		1.47093e-05	0.231884		5.03188e-06	0.231884		1.15885e-05	0
2.65286e-05	0.199552		3.46338e-06	0.199552		2.86989e-05	0.314685		3.84715e-06	0.314685		1.08504e-05	0.949495		2.90186e-06	0.949495		1.48868e-05	0.0141343		5.48781e-06	0.0141343		3.97394e-05	0.0170068		8.17363e-06	0.0170068		1.19384e-05	0.0480349		3.88332e-06	0.0480349		1.761e-05	1.84906		3.49823e-06	1.84906		1.47093e-05	0.25		5.03188e-06	0.25		8.86999e-06	0.0235294
2.65286e-05	0.224215		1.07008e-06	0.224215		2.86989e-05	0.531469		4.2612e-06	0.531469		1.08504e-05	0.757576		2.90186e-06	0.757576		1.48868e-05	0.0371025		5.34135e-06	0.0371025		5.3292e-05	0.0170068		7.81469e-06	0.0170068		1.19384e-05	0.0786026		3.88332e-06	0.0786026		1.761e-05	2.16981		3.49823e-06	2.16981		1.31015e-05	0.228261		5.03188e-06	0.228261		8.86999e-06	0.0235294
2.65286e-05	0.197309		2.58965e-06	0.197309		2.86989e-05	0.370629		4.2612e-06	0.370629		1.08504e-05	0.878788		9.12523e-06	0.878788		1.48868e-05	0.0176678		5.34135e-06	0.0176678		5.3292e-05	0.105442		7.81469e-06	0.105442		1.19384e-05	0.0611354		3.88332e-06	0.0611354		1.761e-05	2.17925		3.49823e-06	2.17925		1.47093e-05	0.188406		5.03188e-06	0.188406		8.86999e-06	0.0176471
2.65286e-05	0.23991		2.45979e-06	0.23991		2.86989e-05	0.65035		5.1879e-06	0.65035		1.08504e-05	0.826263		2.90186e-06	0.826263		1.24029e-05	0.0565371		5.34135e-06	0.0565371		3.97394e-05	0.0272109		7.81469e-06	0.0272109		1.19384e-05	0.0567686		3.88332e-06	0.0567686		1.761e-05	2.46226		3.49823e-06	2.46226		1.31015e-05	0.231884		5.03188e-06	0.231884		1.03387e-05	0
2.65286e-05	0.309417		2.58965e-06	0.309417		2.86989e-05	0.699301		4.2612e-06	0.699301		1.08504e-05	0.842424		2.90186e-06	0.842424		1.44732e-05	0.0123675		6.75559e-06	0.0123675		4.38957e-05	0.0204082		5.77934e-06	0.0204082		1.19384e-05	0.0378457		3.88332e-06	0.0378457		1.761e-05	1.89623		3.49823e-06	1.89623		1.47093e-05	0.152174		5.03188e-06	0.152174		8.86999e-06	0.0117647
2.65286e-05	0.210762		2.58965e-06	0.210762		2.86989e-05	0.41958		4.2612e-06	0.41958		1.08504e-05	0.923232		2.90186e-06	0.923232		1.24029e-05	0.0371025		5.34135e-06	0.0371025		4.38957e-05	0.047619		7.81469e-06	0.047619		1.19384e-05	0.0451237		3.88332e-06	0.0451237		1.761e-05	2.0566		3.49823e-06	2.0566		1.47093e-05	0.130435		5.03188e-06	0.130435		1.03387e-05	0
2.65286e-05	0.345291		2.58965e-06	0.345291		2.86989e-05	0.363636		5.1879e-06	0.363636		1.08504e-05	0.828283		2.90186e-06	0.828283		1.48868e-05	0.00353357		5.48781e-06	0.00353357		4.38957e-05	0.0136054		7.81469e-06	0.0136054		1.19384e-05	0.0611354		3.88332e-06	0.0611354		1.761e-05	2.33962		3.49823e-06	2.33962		1.47093e-05	0.134058		5.03188e-06	0.134058		1.03387e-05	0.00588235
2.65286e-05	0.26009		2.58965e-06	0.26009		2.86989e-05	0.237762		4.2612e-06	0.237762		1.08504e-05	0.834343		2.90186e-06	0.834343		1.48868e-05	0.0106007		4.55183e-06	0.0106007		4.36309e-05	0.0204082		6.38145e-06	0.0204082		1.19384e-05	0.0436681		3.88332e-06	0.0436681		1.761e-05	2.19811		3.49823e-06	2.19811		1.47093e-05	0.213768		5.03188e-06	0.213768		8.86999e-06	0
2.65286e-05	0.313901		1.07008e-06	0.313901		2.86989e-05	0.342657		4.2612e-06	0.342657		1.08504e-05	0.860606		2.90186e-06	0.860606		1.48868e-05	0.0123675		4.55183e-06	0.0123675		3.95829e-05	0.0238095		5.77934e-06	0.0238095		1.19384e-05	0.0596798		3.88332e-06	0.0596798		2.03989e-05	2.04717		3.49823e-06	2.04717		1.31015e-05	0.181159		5.03188e-06	0.181159		8.86999e-06	0
2.65286e-05	0.221973		1.07008e-06	0.221973		2.86989e-05	0.573427		4.2612e-06	0.573427		1.97596e-05	0.785859		7.84453e-06	0.785859		1.44732e-05	0.0300353		5.48781e-06	0.0300353		3.95829e-05	0.00340136		5.77934e-06	0.00340136		1.19384e-05	0.0931587		3.88332e-06	0.0931587		1.761e-05	1.67925		3.49823e-06	1.67925		1.33939e-05	0.231884		3.49632e-06	0.231884		1.03387e-05	0
2.65286e-05	0.282511		1.07008e-06	0.282511		2.86989e-05	0.461538		5.1879e-06	0.461538		9.08828e-06	0.686869		4.32647e-06	0.686869		1.44732e-05	0.0141343		5.48781e-06	0.0141343		3.95829e-05	0		5.1081e-06	0		1.19384e-05	0.0582242		1.6935e-06	0.0582242		1.761e-05	1.5566		3.49823e-06	1.5566		1.33939e-05	0.181159		3.49632e-06	0.181159		1.03387e-05	0
2.65286e-05	0.329596		1.07008e-06	0.329596		2.86989e-05	0.223776		4.2612e-06	0.223776		3.43042e-05	0.90101		4.32647e-06	0.90101		1.48868e-05	0.0141343		5.34135e-06	0.0141343		3.95829e-05	0.0136054		7.58938e-06	0.0136054		1.19384e-05	0.0480349		3.88332e-06	0.0480349		1.761e-05	1.26415		3.49823e-06	1.26415		1.31015e-05	0.257246		5.03188e-06	0.257246		8.86999e-06	0
2.65286e-05	0.172646		3.46338e-06	0.172646		2.86989e-05	0.538462		3.84715e-06	0.538462		1.08504e-05	0.731313		4.32647e-06	0.731313		1.48868e-05	0.00176678		5.34135e-06	0.00176678		3.49471e-05	0.0136054		5.1081e-06	0.0136054		1.19384e-05	0.0407569		3.88332e-06	0.0407569		1.761e-05	1.51887		3.49823e-06	1.51887		1.47093e-05	0.26087		5.03188e-06	0.26087		8.86999e-06	0
2.65286e-05	0.408072		5.80387e-06	0.408072		2.39001e-05	0.251748		3.84715e-06	0.251748		1.08504e-05	0.674747		4.32647e-06	0.674747		1.48868e-05	0.0159011		5.34135e-06	0.0159011		3.95829e-05	0.0238095		7.81469e-06	0.0238095		1.19384e-05	0.0305677		1.6935e-06	0.0305677		1.761e-05	1.74528		3.49823e-06	1.74528		1.47093e-05	0.336957		3.49632e-06	0.336957		3.86465e-05	0
2.65286e-05	0.244395		2.16778e-06	0.244395		2.39001e-05	0.293706		3.84715e-06	0.293706		1.08504e-05	0.828283		6.98917e-06	0.828283		1.48868e-05	0.00706714		4.55183e-06	0.00706714		3.37746e-05	0.085034		7.81469e-06	0.085034		1.19384e-05	0.0203785		1.6935e-06	0.0203785		1.761e-05	0.688679		3.49823e-06	0.688679		1.47093e-05	0.264493		3.49632e-06	0.264493		8.86999e-06	0
0.000117772	0.246637		3.31882e-06	0.246637		2.39001e-05	0.643357		3.84715e-06	0.643357		3.43042e-05	0.763636		4.12538e-06	0.763636		1.24029e-05	0.00706714		4.55183e-06	0.00706714		3.94067e-05	0.0952381		7.81469e-06	0.0952381		1.19384e-05	0.0101892		1.6935e-06	0.0101892		1.761e-05	1.4717		3.49823e-06	1.4717		1.21452e-05	0.365942		3.49632e-06	0.365942		1.03387e-05	0.0117647
5.36947e-05	0.387892		3.31882e-06	0.387892		2.39001e-05	0.587413		3.84715e-06	0.587413		3.43042e-05	0.652525		6.98917e-06	0.652525		1.48868e-05	0.0229682		5.48781e-06	0.0229682		3.94067e-05	0.129252		7.81469e-06	0.129252		1.19384e-05	0.101892		1.6935e-06	0.101892		1.761e-05	2.10377		3.49823e-06	2.10377		1.31015e-05	0.543478		3.49632e-06	0.543478		1.15885e-05	0.00588235
2.65286e-05	0.360987		3.46338e-06	0.360987		2.39001e-05	0.447552		4.32859e-06	0.447552		1.08504e-05	1.00404		2.90186e-06	1.00404		1.44732e-05	0.00883392		5.48781e-06	0.00883392		5.3292e-05	0.102041		7.81469e-06	0.102041		1.19384e-05	0.0960699		1.6935e-06	0.0960699		1.761e-05	1.40566		3.49823e-06	1.40566		1.33939e-05	0.449275		3.49632e-06	0.449275		8.86999e-06	0
0.000117772	0.576233		5.80387e-06	0.576233		2.86989e-05	0.58042		3.84715e-06	0.58042		1.08504e-05	0.834343		2.90186e-06	0.834343		1.48868e-05	0.0141343		6.67351e-06	0.0141343		3.94067e-05	0.0884354		7.81469e-06	0.0884354		1.19384e-05	0.0582242		1.6935e-06	0.0582242		1.761e-05	2.06604		3.49823e-06	2.06604		1.47093e-05	0.228261		3.49632e-06	0.228261		1.15885e-05	0.0352941
4.22395e-05	0.336323		3.46338e-06	0.336323		2.86989e-05	0.293706		5.10947e-06	0.293706		3.43042e-05	0.660606		2.90186e-06	0.660606		1.44732e-05	0.0565371		6.43715e-06	0.0565371		3.97394e-05	0.129252		7.81469e-06	0.129252		1.19384e-05	0.120815		1.6935e-06	0.120815		1.761e-05	2		3.49823e-06	2		1.47093e-05	0.221014		3.49632e-06	0.221014		8.86999e-06	0
4.22395e-05	0.46861		5.80387e-06	0.46861		2.86989e-05	0.41958		4.2612e-06	0.41958		1.08504e-05	1.01212		2.90186e-06	1.01212		1.44732e-05	0.0388693		6.43715e-06	0.0388693		5.3292e-05	0.0544218		7.81469e-06	0.0544218		1.19384e-05	0.077147		1.6935e-06	0.077147		1.761e-05	2.43396		3.49823e-06	2.43396		1.31015e-05	0.181159		3.49632e-06	0.181159		8.86999e-06	0.0176471
6.89395e-06	0.423767		5.80387e-06	0.423767		3.7842e-05	0.566434		3.84715e-06	0.566434		3.43042e-05	0.963636		2.90186e-06	0.963636		1.24029e-05	0.0194346		4.33699e-06	0.0194346		5.3292e-05	0.0714286		7.81469e-06	0.0714286		1.19384e-05	0.0640466		1.6935e-06	0.0640466		1.761e-05	2.22642		3.49823e-06	2.22642		1.47093e-05	0.181159		3.49632e-06	0.181159		8.86999e-06	0
4.22395e-05	0.334081		5.80387e-06	0.334081		2.86989e-05	0.251748		5.10947e-06	0.251748		3.43042e-05	0.777778		2.90186e-06	0.777778		1.24029e-05	0.0176678		4.55183e-06	0.0176678		3.97394e-05	0.0680272		7.81469e-06	0.0680272		1.19384e-05	0.0509461		2.41585e-06	0.0509461		1.761e-05	2.5283		3.49823e-06	2.5283		1.47093e-05	0.282609		3.49632e-06	0.282609		1.15885e-05	0.0117647
0.000117772	0.302691		3.46338e-06	0.302691		4.51524e-05	0.272727		4.2612e-06	0.272727		1.08504e-05	0.870707		2.90186e-06	0.870707		1.48868e-05	0.0335689		5.92498e-06	0.0335689		4.92129e-05	0.0714286		7.81469e-06	0.0714286		1.19384e-05	0.0815138		1.6935e-06	0.0815138		1.761e-05	1.83962		3.49823e-06	1.83962		1.47093e-05	0.152174		3.49632e-06	0.152174		8.86999e-06	0
4.22395e-05	0.275785		5.80387e-06	0.275785		2.24104e-05	0.517483		3.84715e-06	0.517483		1.08504e-05	0.814141		4.32647e-06	0.814141		1.24029e-05	0.0123675		5.34135e-06	0.0123675		3.97394e-05	0.146259		7.81469e-06	0.146259		1.19384e-05	0.0640466		3.88332e-06	0.0640466		1.761e-05	2.51887		3.49823e-06	2.51887		1.47093e-05	0.210145		3.49632e-06	0.210145		2.50183e-05	0
4.22395e-05	0.316143		5.9202e-06	0.316143		3.7842e-05	0.174825		3.84715e-06	0.174825		3.43042e-05	0.870707		3.137e-06	0.870707		1.48868e-05	0.0176678		5.48781e-06	0.0176678		5.3292e-05	0.0612245		7.81469e-06	0.0612245		1.19384e-05	0.0975255		1.6935e-06	0.0975255		1.761e-05	2.03774		3.49823e-06	2.03774		1.47093e-05	0.206522		3.49632e-06	0.206522		1.24868e-05	0
0.000117772	0.26009		3.46338e-06	0.26009		4.51524e-05	0.335664		3.84715e-06	0.335664		1.97596e-05	0.791919		7.84453e-06	0.791919		1.48868e-05	0.0194346		5.48781e-06	0.0194346		8.17143e-05	0.0986395		7.81469e-06	0.0986395		1.19384e-05	0.0436681		1.6935e-06	0.0436681		1.761e-05	1.99057		3.49823e-06	1.99057		1.47093e-05	0.246377		3.49632e-06	0.246377		7.06996e-06	0.0235294
2.65286e-05	0.44843		3.46338e-06	0.44843		4.51524e-05	0.230769		4.2612e-06	0.230769		1.08504e-05	1.00606		2.90186e-06	1.00606		1.48868e-05	0.0282686		6.67351e-06	0.0282686		5.3292e-05	0.12585		7.81469e-06	0.12585		1.19384e-05	0.0786026		3.88332e-06	0.0786026		1.761e-05	2.14151		3.49823e-06	2.14151		1.47093e-05	0.224638		5.03188e-06	0.224638		7.06996e-06	0
3.35011e-05	0.520179		3.46338e-06	0.520179		1.40032e-05	0.587413		2.35059e-06	0.587413		3.43042e-05	0.793939		8.02192e-06	0.793939		1.83209e-05	0.0194346		6.67351e-06	0.0194346		5.99339e-05	0.112245		7.81469e-06	0.112245		1.19384e-05	0.0436681		1.6935e-06	0.0436681		1.761e-05	1.88679		3.49823e-06	1.88679		1.47093e-05	0.17029		3.49632e-06	0.17029		5.29722e-06	0
3.35011e-05	0.26009		3.46338e-06	0.26009		3.7842e-05	0.461538		4.41456e-06	0.461538		1.08504e-05	0.824242		3.137e-06	0.824242		1.24029e-05	0.0176678		5.34135e-06	0.0176678		3.95829e-05	0.139456		7.81469e-06	0.139456		1.19384e-05	0.0407569		1.6935e-06	0.0407569		1.761e-05	2.75472		3.49823e-06	2.75472		1.47093e-05	0.188406		5.03188e-06	0.188406		1.24868e-05	0
3.35011e-05	0.334081		3.46338e-06	0.334081		2.86989e-05	0.559441		4.2612e-06	0.559441		3.43042e-05	1.03838		3.137e-06	1.03838		1.24029e-05	0.0212014		4.52071e-06	0.0212014		3.95829e-05	0.0170068		7.58938e-06	0.0170068		1.19384e-05	0.0800582		1.6935e-06	0.0800582		1.761e-05	3.12264		3.49823e-06	3.12264		1.47093e-05	0.507246		5.03188e-06	0.507246		1.03387e-05	0
2.65286e-05	0.443946		3.46338e-06	0.443946		2.86989e-05	0.566434		5.10947e-06	0.566434		3.43042e-05	0.868687		2.90186e-06	0.868687		1.5443e-05	0.0106007		5.48676e-06	0.0106007		4.36309e-05	0.00680272		7.4225e-06	0.00680272		1.19384e-05	0.0509461		3.88332e-06	0.0509461		1.761e-05	2.86792		3.49823e-06	2.86792		1.47093e-05	0.0688406		3.49632e-06	0.0688406		1.03387e-05	0
3.35011e-05	0.293722		3.46338e-06	0.293722		2.86989e-05	0.538462		5.1879e-06	0.538462		4.13227e-06	0.769697		8.02192e-06	0.769697		1.48868e-05	0.0141343		6.67351e-06	0.0141343		8.17143e-05	0.0408163		7.58938e-06	0.0408163		1.19384e-05	0.0538574		1.6935e-06	0.0538574		1.761e-05	2.4434		3.49823e-06	2.4434		1.47093e-05	0.126812		3.49632e-06	0.126812		1.15885e-05	0
3.35011e-05	0.408072		3.46338e-06	0.408072		3.7842e-05	0.503497		5.2483e-06	0.503497		1.08504e-05	0.925253		2.90186e-06	0.925253		2.17553e-05	0.0388693		7.12626e-06	0.0388693		3.95829e-05	0		7.58938e-06	0		1.19384e-05	0.0465793		1.6935e-06	0.0465793		1.761e-05	3.09434		3.49823e-06	3.09434		1.31015e-05	0.177536		3.49632e-06	0.177536		1.24868e-05	0
3.35011e-05	0.340807		3.46338e-06	0.340807		3.7842e-05	0.545455		5.2483e-06	0.545455		3.43042e-05	0.927273		3.137e-06	0.927273		1.24029e-05	0.0123675		7.12626e-06	0.0123675		3.49471e-05	0.0136054		7.58938e-06	0.0136054		1.19384e-05	0.0669578		2.89783e-06	0.0669578		1.761e-05	2.76415		3.49823e-06	2.76415		1.31015e-05	0.23913		3.49632e-06	0.23913		1.15885e-05	0.00588235
3.35011e-05	0.347534		3.46338e-06	0.347534		3.7842e-05	0.314685		4.2612e-06	0.314685		3.43042e-05	0.810101		3.137e-06	0.810101		1.44732e-05	0.0176678		6.43715e-06	0.0176678		4.12605e-05	0.0918367		7.58938e-06	0.0918367		1.19384e-05	0.133916		1.6935e-06	0.133916		1.761e-05	3.53774		8.23757e-06	3.53774		1.62591e-05	0.278986		3.49632e-06	0.278986		1.24868e-05	0
3.35011e-05	0.35426		3.46338e-06	0.35426		2.86989e-05	0.762238		4.2612e-06	0.762238		3.43042e-05	0.69899		3.137e-06	0.69899		1.48868e-05	0.0335689		5.34135e-06	0.0335689		3.49471e-05	0		7.58938e-06	0		1.19384e-05	0.0960699		1.6935e-06	0.0960699		1.761e-05	2.99057		4.69e-06	2.99057		1.31015e-05	0.242754		1.5955e-06	0.242754		1.15885e-05	0
3.35011e-05	0.29148		3.46338e-06	0.29148		5.11815e-05	0.482517		4.2612e-06	0.482517		1.08504e-05	0.79596		2.90186e-06	0.79596		1.48868e-05	0.0335689		6.67351e-06	0.0335689		3.49471e-05	0		6.38145e-06	0		1.19384e-05	0.0989811		1.6935e-06	0.0989811		1.761e-05	2.99057		3.49823e-06	2.99057		1.31015e-05	0.413043		3.49632e-06	0.413043		1.24868e-05	0
4.22395e-05	0.378924		3.46338e-06	0.378924		2.86989e-05	0.503497		4.2612e-06	0.503497		3.43042e-05	0.846465		2.90186e-06	0.846465		1.48868e-05	0		5.34135e-06	0		3.49471e-05	0		5.77934e-06	0		1.19384e-05	0.062591		1.6935e-06	0.062591		1.761e-05	2.00943		8.23757e-06	2.00943		1.47093e-05	0.442029		3.49632e-06	0.442029		1.24868e-05	0
4.22395e-05	0.262332		3.46338e-06	0.262332		2.39001e-05	0.496503		3.84715e-06	0.496503		3.43042e-05	0.80202		2.90186e-06	0.80202		1.24029e-05	0.00353357		4.55183e-06	0.00353357		4.12605e-05	0.0442177		7.58938e-06	0.0442177		1.19384e-05	0.0640466		1.6935e-06	0.0640466		2.03989e-05	1.64151		8.23757e-06	1.64151		1.47093e-05	0.202899		3.49632e-06	0.202899		1.24868e-05	0.00588235
4.22395e-05	0.338565		5.80387e-06	0.338565		2.39001e-05	0.559441		4.90658e-06	0.559441		3.43042e-05	0.951515		2.90186e-06	0.951515		1.48868e-05	0.0176678		4.55183e-06	0.0176678		3.95829e-05	0.0204082		7.58938e-06	0.0204082		1.19384e-05	0.0611354		1.6935e-06	0.0611354		1.761e-05	2.16038		8.23757e-06	2.16038		1.31015e-05	0.300725		3.49632e-06	0.300725		1.24868e-05	0.0235294
4.22395e-05	0.325112		5.80387e-06	0.325112		3.18953e-05	0.832168		4.2612e-06	0.832168		3.43042e-05	0.890909		7.22519e-06	0.890909		1.48868e-05	0.00530035		6.67351e-06	0.00530035		4.12605e-05	0.0204082		7.58938e-06	0.0204082		1.19384e-05	0.0640466		1.6935e-06	0.0640466		1.761e-05	1.82075		4.91715e-06	1.82075		1.62591e-05	0.344203		3.49632e-06	0.344203		1.03387e-05	0
4.22395e-05	0.29148		3.46338e-06	0.29148		1.71969e-05	0.447552		4.14127e-06	0.447552		3.43042e-05	0.864646		2.90186e-06	0.864646		1.24029e-05	0.0194346		5.92498e-06	0.0194346		4.12605e-05	0.00340136		7.58938e-06	0.00340136		1.19384e-05	0.0858806		1.6935e-06	0.0858806		1.761e-05	2.26415		3.49823e-06	2.26415		1.21686e-05	0.246377		3.49632e-06	0.246377		1.24868e-05	0.0294118
2.65286e-05	0.255605		3.46338e-06	0.255605		3.18953e-05	0.265734		4.2612e-06	0.265734		3.43042e-05	0.739394		8.02192e-06	0.739394		1.21782e-05	0.00706714		4.52071e-06	0.00706714		3.49471e-05	0.00680272		5.1081e-06	0.00680272		1.19384e-05	0.13246		1.6935e-06	0.13246		1.761e-05	1.91509		3.49823e-06	1.91509		1.21452e-05	0.173913		3.49632e-06	0.173913		1.24868e-05	0
2.65286e-05	0.206278		2.16778e-06	0.206278		3.18953e-05	0.503497		5.1879e-06	0.503497		2.52782e-05	0.931313		8.02192e-06	0.931313		1.8274e-05	0.0300353		5.92498e-06	0.0300353		3.21868e-05	0.0136054		5.1081e-06	0.0136054		1.19384e-05	0.0436681		1.6935e-06	0.0436681		1.761e-05	1.66038		3.49823e-06	1.66038		1.47093e-05	0.32971		3.49632e-06	0.32971		1.24868e-05	0.0235294
2.65286e-05	0.262332		2.38538e-06	0.262332		2.86989e-05	0.664336		5.1879e-06	0.664336		3.43042e-05	0.711111		8.02192e-06	0.711111		1.8274e-05	0.0141343		5.92498e-06	0.0141343		3.49471e-05	0		7.58938e-06	0		1.19384e-05	0.113537		1.6935e-06	0.113537		1.761e-05	2.08491		3.49823e-06	2.08491		1.47093e-05	0.23913		3.49632e-06	0.23913		1.24868e-05	0
2.65286e-05	0.156951		2.37816e-06	0.156951		2.84824e-05	0.797203		5.1879e-06	0.797203		3.43042e-05	0.80404		8.02192e-06	0.80404		1.21782e-05	0.00176678		5.92498e-06	0.00176678		4.30677e-05	0.0170068		8.17363e-06	0.0170068		1.19384e-05	0.100437		1.6935e-06	0.100437		1.761e-05	2		3.49823e-06	2		1.47093e-05	0.423913		3.49632e-06	0.423913		1.24868e-05	0.0235294
2.65286e-05	0.307175		2.16778e-06	0.307175		3.7842e-05	0.405594		5.1879e-06	0.405594		3.43042e-05	0.656566		8.02192e-06	0.656566		1.24029e-05	0.00883392		5.92498e-06	0.00883392		4.30677e-05	0.231293		8.17363e-06	0.231293		1.19384e-05	0.0524017		1.6935e-06	0.0524017		1.761e-05	2.01887		3.49823e-06	2.01887		1.82095e-05	0.246377		3.49632e-06	0.246377		1.24868e-05	0
2.65286e-05	0.130045		2.16778e-06	0.130045		3.18953e-05	0.783217		4.72734e-06	0.783217		3.43042e-05	0.688889		2.90186e-06	0.688889		1.8274e-05	0.0159011		5.92498e-06	0.0159011		4.30677e-05	0.0408163		6.88689e-06	0.0408163		1.19384e-05	0.0684134		1.6935e-06	0.0684134		1.761e-05	1.87736		3.49823e-06	1.87736		1.47093e-05	0.300725		3.49632e-06	0.300725		1.24868e-05	0
2.65286e-05	0.174888		2.16778e-06	0.174888		2.84824e-05	0.482517		6.96176e-06	0.482517		3.43042e-05	0.709091		8.02192e-06	0.709091		1.21782e-05	0.0371025		4.52071e-06	0.0371025		3.6851e-05	0.0952381		7.32468e-06	0.0952381		1.19384e-05	0.101892		1.6935e-06	0.101892		1.761e-05	1.72642		4.69e-06	1.72642		1.47093e-05	0.184783		3.49632e-06	0.184783		1.15885e-05	0
1.2096e-05	0.116592		2.28623e-06	0.116592		3.7842e-05	0.517483		4.9179e-06	0.517483		1.08504e-05	0.818182		6.98917e-06	0.818182		1.5443e-05	0.0424028		5.92498e-06	0.0424028		4.30677e-05	0.0612245		6.2666e-06	0.0612245		1.19384e-05	0.0596798		1.6935e-06	0.0596798		1.761e-05	2.12264		3.49823e-06	2.12264		1.21452e-05	0.144928		3.69618e-06	0.144928		7.06996e-06	0
2.65286e-05	0.183857		2.38538e-06	0.183857		2.84824e-05	0.475524		4.9179e-06	0.475524		3.43042e-05	0.709091		2.90186e-06	0.709091		1.54369e-05	0.0371025		6.67351e-06	0.0371025		4.30677e-05	0.0204082		6.2666e-06	0.0204082		1.19384e-05	0.0931587		1.6935e-06	0.0931587		1.761e-05	2.60377		9.39605e-07	2.60377		1.21452e-05	0.115942		3.69618e-06	0.115942		7.06996e-06	0
2.65286e-05	0.163677		2.28623e-06	0.163677		2.86989e-05	0.804196		4.2612e-06	0.804196		3.43042e-05	0.919192		2.90186e-06	0.919192		1.5443e-05	0.0371025		5.48676e-06	0.0371025		3.97394e-05	0.0544218		8.898e-06	0.0544218		1.19384e-05	0.122271		1.6935e-06	0.122271		1.761e-05	2.20755		4.91715e-06	2.20755		1.21452e-05	0.166667		3.49632e-06	0.166667		1.24868e-05	0.00588235
2.09824e-05	0.150224		2.67259e-06	0.150224		3.59085e-05	0.622378		5.1879e-06	0.622378		1.08504e-05	0.739394		2.90186e-06	0.739394		1.69087e-05	0.0812721		5.48781e-06	0.0812721		3.21868e-05	0.0136054		7.58938e-06	0.0136054		1.19384e-05	0.0931587		1.6935e-06	0.0931587		1.761e-05	1.98113		3.49823e-06	1.98113		1.21452e-05	0.434783		3.49632e-06	0.434783		1.72973e-05	0.00588235
4.61103e-05	0.123318		8.01455e-06	0.123318		2.86989e-05	0.272727		4.2612e-06	0.272727		1.08504e-05	0.608081		2.90186e-06	0.608081		1.48868e-05	0.0194346		6.67351e-06	0.0194346		3.95829e-05	0.0986395		7.58938e-06	0.0986395		1.19384e-05	0.0713246		1.6935e-06	0.0713246		1.761e-05	2.4434		3.49823e-06	2.4434		1.21452e-05	0.318841		3.49632e-06	0.318841		1.15885e-05	0
4.61103e-05	0.284753		8.01455e-06	0.284753		2.86989e-05	0.342657		5.1879e-06	0.342657		3.43042e-05	0.583838		2.90186e-06	0.583838		1.48868e-05	0.0176678		5.48781e-06	0.0176678		3.95829e-05	0.00680272		5.77934e-06	0.00680272		1.19384e-05	0.0858806		1.6935e-06	0.0858806		1.761e-05	1.88679		3.49823e-06	1.88679		1.21452e-05	0.134058		3.49632e-06	0.134058		1.24868e-05	0.00588235
3.29372e-05	0.29148		2.45979e-06	0.29148		2.84824e-05	0.643357		5.1879e-06	0.643357		3.43042e-05	0.783838		2.90186e-06	0.783838		1.69087e-05	0.0194346		5.48781e-06	0.0194346		3.11868e-05	0		5.69635e-06	0		1.19384e-05	0.0596798		1.6935e-06	0.0596798		1.761e-05	2.31132		3.49823e-06	2.31132		1.21686e-05	0.137681		3.49632e-06	0.137681		1.15885e-05	0
2.84461e-05	0.336323		5.54522e-06	0.336323		3.59085e-05	0.475524		5.1879e-06	0.475524		1.08504e-05	0.751515		2.90186e-06	0.751515		1.69087e-05	0.0123675		5.48781e-06	0.0123675		3.95829e-05	0.108844		7.58938e-06	0.108844		1.19384e-05	0.0494905		1.6935e-06	0.0494905		1.761e-05	1.60377		3.49823e-06	1.60377		1.47093e-05	0.391304		3.49632e-06	0.391304		1.24868e-05	0
2.65286e-05	0.181614		4.02053e-06	0.181614		3.59085e-05	0.566434		5.1879e-06	0.566434		1.08504e-05	0.610101		2.90186e-06	0.610101		1.24029e-05	0.0300353		4.55183e-06	0.0300353		4.12605e-05	0.0272109		4.77063e-06	0.0272109		1.19384e-05	0.0786026		1.6935e-06	0.0786026		1.761e-05	1.46226		3.49823e-06	1.46226		1.21686e-05	0.213768		3.49632e-06	0.213768		1.03387e-05	0
2.38823e-05	0.215247		2.45979e-06	0.215247		2.84824e-05	0.587413		5.1879e-06	0.587413		1.08504e-05	0.640404		2.90186e-06	0.640404		1.48868e-05	0.00706714		4.55183e-06	0.00706714		3.12768e-05	0.0646259		7.58938e-06	0.0646259		1.19384e-05	0.0887918		1.6935e-06	0.0887918		1.761e-05	1.81132		3.49823e-06	1.81132		1.21686e-05	0.0869565		3.49632e-06	0.0869565		1.15885e-05	0
1.33461e-05	0.159193		2.45979e-06	0.159193		3.59085e-05	0.342657		5.1879e-06	0.342657		1.08504e-05	0.727273		2.90186e-06	0.727273		1.48868e-05	0.0123675		4.93387e-06	0.0123675		3.11868e-05	0.0170068		7.26322e-06	0.0170068		1.19384e-05	0.0902475		1.6935e-06	0.0902475		1.761e-05	1.13208		3.49823e-06	1.13208		1.33939e-05	0.192029		3.69825e-06	0.192029		1.03387e-05	0
3.60092e-05	0.197309		4.52994e-06	0.197309		2.86989e-05	0.58042		5.1879e-06	0.58042		1.08504e-05	0.888889		2.90186e-06	0.888889		1.69087e-05	0.0212014		5.48781e-06	0.0212014		4.51203e-05	0.037415		1.03658e-05	0.037415		1.19384e-05	0.0756914		1.6935e-06	0.0756914		1.761e-05	1.4434		3.49823e-06	1.4434		1.33939e-05	0.322464		3.69825e-06	0.322464		1.03387e-05	0.0176471
2.65286e-05	0.266816		4.02053e-06	0.266816		2.84824e-05	0.496503		5.1879e-06	0.496503		1.08504e-05	0.761616		2.90186e-06	0.761616		1.21782e-05	0.00883392		4.52071e-06	0.00883392		3.11868e-05	0.037415		7.58938e-06	0.037415		1.19384e-05	0.0815138		1.6935e-06	0.0815138		1.761e-05	1.62264		3.49823e-06	1.62264		1.33939e-05	0.134058		3.49632e-06	0.134058		1.24868e-05	0.0117647
2.65286e-05	0.2287		2.67259e-06	0.2287		3.59085e-05	0.517483		5.1879e-06	0.517483		1.08504e-05	0.888889		2.90186e-06	0.888889		1.21782e-05	0.0318021		4.52071e-06	0.0318021		4.12605e-05	0.0952381		7.58938e-06	0.0952381		1.19384e-05	0.0917031		1.6935e-06	0.0917031		1.761e-05	1.27358		3.49823e-06	1.27358		1.21452e-05	0.26087		3.49632e-06	0.26087		1.24868e-05	0
4.61103e-05	0.255605		2.67259e-06	0.255605		2.84824e-05	0.405594		4.8373e-06	0.405594		1.08504e-05	0.894949		2.90186e-06	0.894949		1.44732e-05	0.00176678		5.48781e-06	0.00176678		4.12605e-05	0.047619		7.58938e-06	0.047619		1.19384e-05	0.0858806		1.6935e-06	0.0858806		1.761e-05	1.34906		3.49823e-06	1.34906		1.21686e-05	0.289855		3.49632e-06	0.289855		7.06996e-06	0
1.2096e-05	0.14574		2.28623e-06	0.14574		2.84824e-05	0.657343		5.1879e-06	0.657343		1.08504e-05	0.828283		3.137e-06	0.828283		1.44732e-05	0.0159011		5.48676e-06	0.0159011		3.49471e-05	0.0306122		7.58938e-06	0.0306122		1.19384e-05	0.0887918		1.6935e-06	0.0887918		1.761e-05	1.75472		3.49823e-06	1.75472		1.21686e-05	0.126812		3.49632e-06	0.126812		1.03387e-05	0.0352941
1.2096e-05	0.147982		2.28623e-06	0.147982		3.59085e-05	0.818182		5.1879e-06	0.818182		3.43042e-05	0.892929		3.137e-06	0.892929		1.24029e-05	0.0141343		4.55183e-06	0.0141343		4.12605e-05	0.0510204		7.58938e-06	0.0510204		1.19384e-05	0.077147		1.6935e-06	0.077147		1.761e-05	1.61321		3.49823e-06	1.61321		1.21686e-05	0.257246		3.69825e-06	0.257246		7.06996e-06	0
2.25789e-05	0.123318		4.8945e-06	0.123318		3.59085e-05	0.370629		5.1879e-06	0.370629		1.08504e-05	0.874747		2.90186e-06	0.874747		1.28061e-05	0.0335689		4.5514e-06	0.0335689		3.49471e-05	0.0408163		7.58938e-06	0.0408163		1.19384e-05	0.114993		1.6935e-06	0.114993		1.761e-05	1.48113		2.665e-06	1.48113		1.21686e-05	0.184783		3.39774e-06	0.184783		1.24868e-05	0.0117647
1.2096e-05	0.103139		2.28623e-06	0.103139		3.59085e-05	0.769231		5.1879e-06	0.769231		1.08504e-05	0.850505		3.137e-06	0.850505		1.44732e-05	0.0106007		4.55183e-06	0.0106007		3.49471e-05	0.115646		7.58938e-06	0.115646		1.19384e-05	0.163028		1.6935e-06	0.163028		1.761e-05	1.33019		3.49823e-06	1.33019		1.21686e-05	0.384058		3.39774e-06	0.384058		7.06996e-06	0
1.2096e-05	0.170404		2.28623e-06	0.170404		2.86989e-05	0.769231		5.1879e-06	0.769231		1.08504e-05	0.8		2.90186e-06	0.8		1.21782e-05	0.0335689		4.52071e-06	0.0335689		3.49471e-05	0.0680272		5.1081e-06	0.0680272		1.19384e-05	0.0858806		1.6935e-06	0.0858806		1.761e-05	1.80189		3.49823e-06	1.80189		1.33939e-05	0.195652		3.69825e-06	0.195652		7.06996e-06	0
1.2096e-05	0.103139		2.28623e-06	0.103139		3.59085e-05	0.517483		5.1879e-06	0.517483		1.08504e-05	0.581818		2.90186e-06	0.581818		1.44732e-05	0.0212014		4.55183e-06	0.0212014		3.11868e-05	0.0442177		7.58938e-06	0.0442177		1.19384e-05	0.0917031		1.6935e-06	0.0917031		1.761e-05	1.34906		3.49823e-06	1.34906		1.33939e-05	0.213768		3.69825e-06	0.213768		1.24868e-05	0
1.2096e-05	0.0964126		2.28623e-06	0.0964126		2.84824e-05	0.678322		5.1879e-06	0.678322		1.08504e-05	0.80202		2.90186e-06	0.80202		9.38133e-06	0.0194346		4.52071e-06	0.0194346		3.11868e-05	0.0272109		5.66977e-06	0.0272109		1.19384e-05	0.0917031		1.6935e-06	0.0917031		1.761e-05	1.23585		3.49823e-06	1.23585		1.21452e-05	0.126812		3.69825e-06	0.126812		1.15885e-05	0
1.2096e-05	0.156951		2.28623e-06	0.156951		3.59085e-05	0.41958		5.1879e-06	0.41958		3.43042e-05	0.739394		3.137e-06	0.739394		1.44732e-05	0.00353357		5.48781e-06	0.00353357		4.12605e-05	0.0136054		8.21824e-06	0.0136054		1.19384e-05	0.13246		1.6935e-06	0.13246		1.761e-05	1.4434		3.49823e-06	1.4434		1.33939e-05	0.112319		3.69825e-06	0.112319		1.24868e-05	0.0647059
1.2096e-05	0.134529		2.28623e-06	0.134529		3.59085e-05	0.699301		5.1879e-06	0.699301		1.08504e-05	0.705051		2.90186e-06	0.705051		1.24029e-05	0.00530035		4.55183e-06	0.00530035		3.49471e-05	0		4.45943e-06	0		1.19384e-05	0.0611354		1.6935e-06	0.0611354		1.761e-05	1.28302		3.49823e-06	1.28302		1.33939e-05	0.105072		3.49632e-06	0.105072		1.15885e-05	0
1.2096e-05	0.118834		2.28623e-06	0.118834		2.86989e-05	0.65035		5.1879e-06	0.65035		1.08504e-05	0.739394		1.00194e-05	0.739394		9.38133e-06	0		4.93387e-06	0		3.49471e-05	0.0340136		7.58938e-06	0.0340136		1.19384e-05	0.113537		1.6935e-06	0.113537		1.761e-05	1.36792		3.49823e-06	1.36792		1.33939e-05	0.101449		3.49632e-06	0.101449		8.86999e-06	0
1.2096e-05	0.161435		2.28623e-06	0.161435		3.59085e-05	0.58042		5.1879e-06	0.58042		1.08504e-05	0.89697		3.137e-06	0.89697		1.24029e-05	0.0265018		4.55183e-06	0.0265018		4.12605e-05	0.0306122		7.58938e-06	0.0306122		1.19384e-05	0.0975255		1.6935e-06	0.0975255		1.761e-05	0.962264		3.49823e-06	0.962264		1.33939e-05	0.0688406		3.49632e-06	0.0688406		1.15885e-05	0
1.2096e-05	0.168161		2.28623e-06	0.168161		3.59085e-05	0.979021		5.1879e-06	0.979021		1.08504e-05	0.763636		3.137e-06	0.763636		1.48868e-05	0.0159011		4.55183e-06	0.0159011		3.95829e-05	0.037415		7.58938e-06	0.037415		1.19384e-05	0.104803		1.6935e-06	0.104803		1.761e-05	0.90566		3.49823e-06	0.90566		1.33939e-05	0.119565		3.69825e-06	0.119565		8.86999e-06	0
2.65286e-05	0.161435		7.85584e-06	0.161435		3.59085e-05	0.328671		5.1879e-06	0.328671		1.08504e-05	0.814141		2.90186e-06	0.814141		1.50646e-05	0.0724382		4.33699e-06	0.0724382		3.49471e-05	0.00340136		5.1081e-06	0.00340136		1.19384e-05	0.219796		1.6935e-06	0.219796		1.761e-05	0.773585		3.49823e-06	0.773585		1.33939e-05	0.0942029		3.69825e-06	0.0942029		1.03387e-05	0.0176471
1.2096e-05	0.150224		2.16778e-06	0.150224		3.59085e-05	0.538462		5.1879e-06	0.538462		3.43042e-05	0.668687		4.12538e-06	0.668687		1.44732e-05	0.0265018		4.52071e-06	0.0265018		3.49471e-05	0		5.1081e-06	0		1.19384e-05	0.147016		1.6935e-06	0.147016		1.761e-05	1.15094		3.49823e-06	1.15094		1.31015e-05	0.242754		3.69825e-06	0.242754		1.15885e-05	0
1.2096e-05	0.190583		2.28623e-06	0.190583		3.59085e-05	0.636364		5.1879e-06	0.636364		1.08504e-05	0.761616		2.90186e-06	0.761616		1.24029e-05	0.0371025		4.55183e-06	0.0371025		3.49471e-05	0.0102041		7.58938e-06	0.0102041		1.19384e-05	0.0786026		1.6935e-06	0.0786026		1.761e-05	1.65094		3.49823e-06	1.65094		1.21452e-05	0.188406		3.69618e-06	0.188406		1.15885e-05	0
1.2096e-05	0.118834		2.28623e-06	0.118834		3.59085e-05	0.503497		5.1879e-06	0.503497		1.08504e-05	1.00202		3.137e-06	1.00202		1.24029e-05	0.0212014		4.55183e-06	0.0212014		3.49471e-05	0.0816327		5.77934e-06	0.0816327		1.19384e-05	0.16885		1.6935e-06	0.16885		1.761e-05	1.14151		3.49823e-06	1.14151		1.33939e-05	0.105072		3.49632e-06	0.105072		1.24868e-05	0.0117647
1.2096e-05	0.130045		2.28623e-06	0.130045		2.84824e-05	0.51049		5.1879e-06	0.51049		1.08504e-05	0.866667		4.32647e-06	0.866667		1.24029e-05	0.024735		4.55183e-06	0.024735		3.49471e-05	0.0306122		5.77934e-06	0.0306122		1.19384e-05	0.125182		1.6935e-06	0.125182		1.761e-05	1.71698		3.49823e-06	1.71698		1.31015e-05	0.231884		3.69618e-06	0.231884		1.15885e-05	0
1.2096e-05	0.136771		2.28623e-06	0.136771		2.86989e-05	0.538462		5.1879e-06	0.538462		3.43042e-05	0.731313		3.137e-06	0.731313		1.48868e-05	0		4.93387e-06	0		3.02567e-05	0.0102041		6.88689e-06	0.0102041		1.19384e-05	0.110626		1.6935e-06	0.110626		1.761e-05	1.13208		3.49823e-06	1.13208		1.21452e-05	0.181159		3.69618e-06	0.181159		1.24868e-05	0
1.2096e-05	0.11435		2.28623e-06	0.11435		3.59085e-05	0.440559		5.1879e-06	0.440559		1.08504e-05	0.850505		4.32647e-06	0.850505		1.48868e-05	0.024735		4.55183e-06	0.024735		4.50059e-05	0.00340136		5.77934e-06	0.00340136		1.19384e-05	0.196507		1.6935e-06	0.196507		1.761e-05	1.18868		3.49823e-06	1.18868		1.21452e-05	0.199275		3.69618e-06	0.199275		1.24868e-05	0.00588235
1.2096e-05	0.210762		2.28623e-06	0.210762		2.86989e-05	0.608392		4.2612e-06	0.608392		1.08504e-05	0.79596		4.32647e-06	0.79596		1.48868e-05	0.0123675		4.55183e-06	0.0123675		3.49471e-05	0		7.58938e-06	0		1.19384e-05	0.0931587		1.6935e-06	0.0931587		2.03989e-05	1.66981		3.49823e-06	1.66981		1.21452e-05	0.141304		3.69618e-06	0.141304		1.24868e-05	0
1.2096e-05	0.143498		2.28623e-06	0.143498		2.39001e-05	0.475524		3.84715e-06	0.475524		1.08504e-05	0.973737		2.90186e-06	0.973737		1.48868e-05	0.0123675		3.36993e-06	0.0123675		3.95829e-05	0.0306122		7.26322e-06	0.0306122		1.19384e-05	0.107715		1.6935e-06	0.107715		1.761e-05	1.08491		3.49823e-06	1.08491		1.21452e-05	0.173913		3.69618e-06	0.173913		1.15885e-05	0
1.2096e-05	0.221973		4.56426e-06	0.221973		3.7842e-05	0.174825		4.9179e-06	0.174825		1.08504e-05	0.769697		2.90186e-06	0.769697		1.48868e-05	0.00530035		4.55183e-06	0.00530035		3.49471e-05	0.0442177		6.88689e-06	0.0442177		1.19384e-05	0.084425		1.6935e-06	0.084425		1.761e-05	1.4434		3.49823e-06	1.4434		1.31015e-05	0.228261		3.69618e-06	0.228261		1.24868e-05	0
2.25789e-05	0.172646		4.8945e-06	0.172646		2.39001e-05	0.384615		5.1879e-06	0.384615		1.08504e-05	1.05657		2.90186e-06	1.05657		1.48868e-05	0.0123675		5.02797e-06	0.0123675		3.95829e-05	0.0408163		5.1081e-06	0.0408163		1.19384e-05	0.123726		1.6935e-06	0.123726		1.761e-05	1.93396		3.49823e-06	1.93396		1.21452e-05	0.336957		3.69825e-06	0.336957		1.24868e-05	0
2.65286e-05	0.0896861		4.8945e-06	0.0896861		2.84824e-05	0.566434		5.1879e-06	0.566434		3.43042e-05	1.00404		2.90186e-06	1.00404		1.48868e-05	0		4.58882e-06	0		3.49471e-05	0.0170068		5.1081e-06	0.0170068		1.19384e-05	0.101892		1.6935e-06	0.101892		1.761e-05	1.71698		3.49823e-06	1.71698		1.31015e-05	0.347826		3.69825e-06	0.347826		1.15885e-05	0
1.2096e-05	0.226457		2.28623e-06	0.226457		2.84824e-05	0.475524		3.84715e-06	0.475524		1.08504e-05	0.917172		2.90186e-06	0.917172		4.15369e-06	0.0194346		2.74977e-06	0.0194346		3.95829e-05	0		7.26322e-06	0		1.19384e-05	0.120815		1.6935e-06	0.120815		1.761e-05	1.03774		3.49823e-06	1.03774		1.14677e-05	0.253623		3.69825e-06	0.253623		1.03387e-05	0
1.2096e-05	0.0470852		2.28623e-06	0.0470852		2.86989e-05	0.335664		5.1879e-06	0.335664		1.08504e-05	0.785859		2.90186e-06	0.785859		1.76121e-05	0.0123675		5.02797e-06	0.0123675		3.95829e-05	0.085034		7.26322e-06	0.085034		1.19384e-05	0.0960699		1.6935e-06	0.0960699		1.761e-05	1.03774		3.49823e-06	1.03774		1.31015e-05	0.427536		3.69825e-06	0.427536		1.15885e-05	0.0411765
2.25789e-05	0.118834		4.8945e-06	0.118834		2.84824e-05	0.587413		5.1879e-06	0.587413		1.08504e-05	1.04848		2.90186e-06	1.04848		1.44732e-05	0		5.48781e-06	0		4.12605e-05	0.12585		7.58938e-06	0.12585		1.19384e-05	0.151383		1.6935e-06	0.151383		1.761e-05	1.49057		3.49823e-06	1.49057		3.289e-05	0.376812		3.69825e-06	0.376812		1.24868e-05	0
2.25789e-05	0.141256		4.8945e-06	0.141256		2.38701e-05	0.377622		5.1879e-06	0.377622		1.08504e-05	0.935354		2.90186e-06	0.935354		1.48868e-05	0.00353357		5.34135e-06	0.00353357		5.3292e-05	0.122449		7.81469e-06	0.122449		1.19384e-05	0.114993		1.6935e-06	0.114993		1.761e-05	1.37736		3.49823e-06	1.37736		1.14677e-05	0.333333		3.69825e-06	0.333333		1.24868e-05	0.0176471
1.2096e-05	0.179372		2.28623e-06	0.179372		3.59085e-05	0.685315		5.1879e-06	0.685315		1.08504e-05	1.01212		3.137e-06	1.01212		9.38133e-06	0.0106007		6.43715e-06	0.0106007		3.94067e-05	0.122449		7.81469e-06	0.122449		1.19384e-05	0.144105		1.6935e-06	0.144105		1.761e-05	1.22642		4.91715e-06	1.22642		1.31015e-05	0.257246		3.69825e-06	0.257246		1.24868e-05	0.0294118
1.2096e-05	0.163677		2.28623e-06	0.163677		2.84824e-05	0.447552		5.1879e-06	0.447552		1.08504e-05	0.80202		2.90186e-06	0.80202		1.21782e-05	0.0371025		4.52071e-06	0.0371025		2.71355e-05	0.102041		7.81469e-06	0.102041		1.19384e-05	0.107715		2.89783e-06	0.107715		1.761e-05	1.16038		3.49823e-06	1.16038		1.31015e-05	0.398551		3.69825e-06	0.398551		1.03387e-05	0
9.06966e-06	0.0717489		2.16778e-06	0.0717489		2.84824e-05	0.51049		5.1879e-06	0.51049		2.45641e-05	1.08687		2.90186e-06	1.08687		1.21782e-05	0.107774		4.52071e-06	0.107774		5.3292e-05	0.0612245		7.81469e-06	0.0612245		1.19384e-05	0.170306		1.6935e-06	0.170306		1.761e-05	1.30189		4.91715e-06	1.30189		1.31015e-05	0.463768		3.69825e-06	0.463768		1.15885e-05	0
4.90868e-05	0.132287		2.28623e-06	0.132287		2.84824e-05	0.328671		5.1879e-06	0.328671		1.08504e-05	1.00202		2.90186e-06	1.00202		1.44732e-05	0.0600707		4.52071e-06	0.0600707		3.49471e-05	0.0204082		6.88689e-06	0.0204082		1.19384e-05	0.160116		1.6935e-06	0.160116		1.761e-05	1.48113		3.49823e-06	1.48113		1.31015e-05	0.282609		3.49632e-06	0.282609		1.15885e-05	0
4.90868e-05	0.123318		2.16778e-06	0.123318		2.84824e-05	0.839161		5.1879e-06	0.839161		1.08504e-05	1.25253		2.90186e-06	1.25253		9.38133e-06	0.0777385		4.55183e-06	0.0777385		3.49471e-05	0		5.1081e-06	0		1.19384e-05	0.0917031		1.6935e-06	0.0917031		1.761e-05	1.88679		3.49823e-06	1.88679		1.31015e-05	0.293478		3.98778e-06	0.293478		1.15885e-05	0
1.2096e-05	0.0605381		2.28623e-06	0.0605381		2.86989e-05	0.314685		5.1879e-06	0.314685		1.08504e-05	0.973737		2.90186e-06	0.973737		1.44732e-05	0.0795053		4.55183e-06	0.0795053		3.49471e-05	0		5.1081e-06	0		1.19384e-05	0.164483		1.6935e-06	0.164483		1.761e-05	1.14151		3.49823e-06	1.14151		1.31015e-05	0.318841		3.69825e-06	0.318841		1.15885e-05	0
2.65286e-05	0.161435		2.16778e-06	0.161435		3.59085e-05	0.118881		5.1879e-06	0.118881		1.08504e-05	1.15556		2.90186e-06	1.15556		9.38133e-06	0.0583039		9.26315e-06	0.0583039		3.49471e-05	0.0136054		7.26322e-06	0.0136054		1.19384e-05	0.141194		2.89783e-06	0.141194		1.761e-05	1.16981		3.49823e-06	1.16981		1.31015e-05	0.474638		3.49632e-06	0.474638		1.24868e-05	0
2.65286e-05	0.156951		2.16778e-06	0.156951		3.59085e-05	0.125874		5.1879e-06	0.125874		1.08504e-05	1.03838		6.96942e-06	1.03838		1.24029e-05	0.00530035		4.55183e-06	0.00530035		3.49471e-05	0.0102041		5.71569e-06	0.0102041		1.61715e-05	0.222707		1.6935e-06	0.222707		1.761e-05	1.35849		3.49823e-06	1.35849		1.47093e-05	0.300725		3.49632e-06	0.300725		1.15885e-05	0
1.2096e-05	0.154709		2.28623e-06	0.154709		3.59085e-05	0.0839161		5.1879e-06	0.0839161		1.08504e-05	0.975758		3.137e-06	0.975758		1.44732e-05	0.040636		4.5514e-06	0.040636		3.21868e-05	0.0102041		5.71569e-06	0.0102041		1.19384e-05	0.135371		2.89783e-06	0.135371		1.761e-05	1.35849		3.49823e-06	1.35849		1.33939e-05	0.235507		3.69825e-06	0.235507		5.31099e-06	0
1.2096e-05	0.118834		2.28623e-06	0.118834		2.86989e-05	0.286713		5.1879e-06	0.286713		1.08504e-05	0.991919		2.90186e-06	0.991919		1.44732e-05	0.0335689		5.71877e-06	0.0335689		3.49471e-05	0.0544218		5.1081e-06	0.0544218		1.47026e-05	0.0989811		2.89783e-06	0.0989811		1.761e-05	1.63208		3.49823e-06	1.63208		1.31015e-05	0.318841		3.69825e-06	0.318841		1.15885e-05	0
2.65286e-05	0.0717489		2.37816e-06	0.0717489		2.86989e-05	0.244755		5.1879e-06	0.244755		3.43042e-05	0.860606		6.96942e-06	0.860606		9.38133e-06	0.0229682		5.34135e-06	0.0229682		3.49471e-05	0		7.26322e-06	0		1.19384e-05	0.077147		1.6935e-06	0.077147		1.761e-05	1.35849		3.49823e-06	1.35849		1.31015e-05	0.376812		3.69618e-06	0.376812		1.15885e-05	0
2.25789e-05	0.123318		4.8945e-06	0.123318		2.84824e-05	0.559441		5.1879e-06	0.559441		3.43042e-05	0.963636		6.96942e-06	0.963636		9.38133e-06	0.0212014		5.02797e-06	0.0212014		3.21868e-05	0.0544218		5.71569e-06	0.0544218		1.19384e-05	0.189229		1.6935e-06	0.189229		1.761e-05	1.43396		3.49823e-06	1.43396		1.31015e-05	0.445652		3.98778e-06	0.445652		1.15885e-05	0.0764706
2.84461e-05	0.204036		4.8945e-06	0.204036		2.86989e-05	0.307692		5.1879e-06	0.307692		1.08504e-05	1.00808		2.90186e-06	1.00808		9.38133e-06	0.024735		6.67351e-06	0.024735		3.49471e-05	0.037415		5.77934e-06	0.037415		1.39343e-05	0.129549		2.89783e-06	0.129549		1.761e-05	1.70755		8.23757e-06	1.70755		1.33939e-05	0.286232		3.69825e-06	0.286232		1.15885e-05	0.0176471
2.25789e-05	0.103139		4.8945e-06	0.103139		2.86989e-05	0.216783		4.2612e-06	0.216783		1.08504e-05	1.13333		2.90186e-06	1.13333		1.24029e-05	0		4.55183e-06	0		3.49471e-05	0.00680272		5.77934e-06	0.00680272		1.19384e-05	0.190684		2.89783e-06	0.190684		1.761e-05	2.0566		3.49823e-06	2.0566		1.47093e-05	0.528986		3.69618e-06	0.528986		8.86999e-06	0.0411765
2.25789e-05	0.112108		4.8945e-06	0.112108		2.86989e-05	0.230769		4.72734e-06	0.230769		1.08504e-05	1.09495		2.90186e-06	1.09495		1.84164e-05	0		5.82605e-06	0		3.49471e-05	0		5.1081e-06	0		1.19384e-05	0.103348		1.6935e-06	0.103348		1.761e-05	1.65094		4.69e-06	1.65094		1.31015e-05	0.51087		3.69618e-06	0.51087		2.29562e-06	0.0588235
2.25789e-05	0.0627803		4.8945e-06	0.0627803		2.86989e-05	0.27972		5.1879e-06	0.27972		1.08504e-05	1.13939		2.90186e-06	1.13939		1.24029e-05	0.0353357		4.55183e-06	0.0353357		3.21868e-05	0.00680272		5.03366e-06	0.00680272		1.19384e-05	0.148472		1.6935e-06	0.148472		1.761e-05	1.40566		8.23757e-06	1.40566		1.31015e-05	0.460145		3.69825e-06	0.460145		1.15885e-05	0
2.25789e-05	0.0941704		4.8945e-06	0.0941704		2.84824e-05	0.734266		5.1879e-06	0.734266		1.08504e-05	1.22424		2.90186e-06	1.22424		1.48868e-05	0.0141343		4.78669e-06	0.0141343		3.21868e-05	0		5.1081e-06	0		1.19384e-05	0.084425		1.6935e-06	0.084425		1.761e-05	1.99057		3.49823e-06	1.99057		1.47093e-05	0.297101		3.49632e-06	0.297101		1.15885e-05	0.0235294
4.90868e-05	0.0807175		7.85584e-06	0.0807175		2.86989e-05	0.293706		4.72734e-06	0.293706		1.08504e-05	1.12323		2.90186e-06	1.12323		1.48868e-05	0.0212014		4.78669e-06	0.0212014		3.49471e-05	0.047619		7.26322e-06	0.047619		1.19384e-05	0.147016		1.6935e-06	0.147016		1.761e-05	1.63208		4.69e-06	1.63208		1.31015e-05	0.48913		3.98778e-06	0.48913		1.15885e-05	0
1.2096e-05	0.0829596		2.28623e-06	0.0829596		2.86989e-05	0.251748		5.6711e-06	0.251748		1.08504e-05	1.17172		2.90186e-06	1.17172		1.48868e-05	0		4.55183e-06	0		3.74708e-05	0.0238095		5.69958e-06	0.0238095		1.19384e-05	0.0713246		1.6935e-06	0.0713246		1.761e-05	2.25472		4.69e-06	2.25472		1.33939e-05	0.471014		3.98778e-06	0.471014		1.15885e-05	0.0529412
2.25789e-05	0.058296		4.8945e-06	0.058296		2.86989e-05	0.272727		4.72734e-06	0.272727		2.34686e-05	0.927273		7.6648e-06	0.927273		1.48868e-05	0.0106007		5.48781e-06	0.0106007		3.76787e-05	0		5.69958e-06	0		1.19384e-05	0.142649		1.6935e-06	0.142649		1.761e-05	1.83962		3.49823e-06	1.83962		1.33939e-05	0.57971		3.69825e-06	0.57971		1.15885e-05	0.0411765
2.25789e-05	0.0515695		4.8945e-06	0.0515695		2.86989e-05	0.398601		5.1879e-06	0.398601		1.08504e-05	1.0202		2.90186e-06	1.0202		1.48868e-05	0.00530035		4.55183e-06	0.00530035		4.64274e-05	0		7.43072e-06	0		1.19384e-05	0.0960699		1.6935e-06	0.0960699		1.761e-05	2.37736		8.23757e-06	2.37736		1.31015e-05	0.543478		3.98778e-06	0.543478		1.15885e-05	0.00588235
2.25789e-05	0.0829596		4.8945e-06	0.0829596		3.7842e-05	0.258741		3.84715e-06	0.258741		1.08504e-05	0.989899		2.90186e-06	0.989899		1.44732e-05	0.0194346		6.67351e-06	0.0194346		2.71355e-05	0.00340136		7.81469e-06	0.00340136		1.19384e-05	0.0582242		1.6935e-06	0.0582242		1.761e-05	2.70755		8.23757e-06	2.70755		1.31015e-05	0.315217		1.5955e-06	0.315217		1.15885e-05	0
2.25789e-05	0.0829596		4.8945e-06	0.0829596		2.86989e-05	0.426573		5.1879e-06	0.426573		3.92694e-05	1.07071		9.12523e-06	1.07071		1.24029e-05	0.0318021		4.78669e-06	0.0318021		3.97394e-05	0.102041		7.81469e-06	0.102041		1.19384e-05	0.062591		1.6935e-06	0.062591		1.761e-05	2.51887		8.23757e-06	2.51887		1.31015e-05	0.293478		3.98778e-06	0.293478		1.15885e-05	0
2.25789e-05	0.130045		4.8945e-06	0.130045		2.84824e-05	0.384615		5.1879e-06	0.384615		1.08504e-05	0.828283		2.90186e-06	0.828283		3.38437e-05	0.0282686		4.78669e-06	0.0282686		4.64042e-05	0		4.35374e-06	0		1.19384e-05	0.113537		1.6935e-06	0.113537		1.761e-05	1.69811		3.49823e-06	1.69811		1.31015e-05	0.452899		3.69825e-06	0.452899		1.15885e-05	0
2.18076e-05	0.17713		2.16778e-06	0.17713		2.86989e-05	0.181818		4.72734e-06	0.181818		1.08504e-05	1.00606		2.90186e-06	1.00606		9.38133e-06	0.0229682		5.02797e-06	0.0229682		4.60118e-05	0.0408163		4.35374e-06	0.0408163		1.19384e-05	0.0655022		1.6935e-06	0.0655022		1.761e-05	1.70755		3.49823e-06	1.70755		1.31015e-05	0.40942		3.98778e-06	0.40942		1.15885e-05	0
2.84461e-05	0.255605		4.8945e-06	0.255605		3.7842e-05	0.293706		5.1879e-06	0.293706		1.08504e-05	0.981818		2.90186e-06	0.981818		1.48868e-05	0.0618375		4.55183e-06	0.0618375		4.31002e-05	0.0272109		5.71569e-06	0.0272109		1.19384e-05	0.120815		1.6935e-06	0.120815		1.761e-05	1.64151		3.49823e-06	1.64151		1.31015e-05	0.336957		3.98778e-06	0.336957		1.15885e-05	0
2.25789e-05	0.116592		4.8945e-06	0.116592		2.86989e-05	0.314685		4.2612e-06	0.314685		1.3136e-05	1.11515		4.12538e-06	1.11515		9.38133e-06	0.0547703		5.92498e-06	0.0547703		4.31002e-05	0.00340136		7.26322e-06	0.00340136		1.19384e-05	0.0349345		1.6935e-06	0.0349345		1.761e-05	1.07547		3.49823e-06	1.07547		1.31015e-05	0.311594		3.98778e-06	0.311594		1.15885e-05	0
2.25789e-05	0.179372		4.8945e-06	0.179372		2.86989e-05	0.174825		5.1879e-06	0.174825		2.91086e-05	1.11515		2.90186e-06	1.11515		9.38133e-06	0.0565371		5.92498e-06	0.0565371		2.71355e-05	0		6.58061e-06	0		1.19384e-05	0.131004		1.6935e-06	0.131004		1.761e-05	1.29245		8.23757e-06	1.29245		1.31015e-05	0.391304		3.49632e-06	0.391304		5.31099e-06	0.00588235
1.3546e-05	0.300448		5.31677e-06	0.300448		2.84824e-05	0.503497		3.84715e-06	0.503497		1.08504e-05	1.08283		2.90186e-06	1.08283		1.48868e-05	0		5.02797e-06	0		3.49471e-05	0.047619		5.1081e-06	0.047619		1.19384e-05	0.0989811		1.6935e-06	0.0989811		1.761e-05	1.09434		8.23757e-06	1.09434		1.21452e-05	0.351449		3.49632e-06	0.351449		5.31099e-06	0
1.3546e-05	0.154709		5.31677e-06	0.154709		2.84824e-05	0.559441		5.1879e-06	0.559441		2.61192e-05	1.10303		3.137e-06	1.10303		1.84164e-05	0		4.58882e-06	0		3.49471e-05	0		7.11333e-06	0		1.19384e-05	0.100437		1.6935e-06	0.100437		1.761e-05	1.26415		4.91715e-06	1.26415		1.31015e-05	0.460145		3.49632e-06	0.460145		1.15885e-05	0.0117647
1.3546e-05	0.118834		5.31677e-06	0.118834		2.84824e-05	0.482517		4.2612e-06	0.482517		1.08504e-05	1.17172		2.90186e-06	1.17172		1.13928e-05	0		5.02797e-06	0		2.15021e-05	0.0442177		7.11333e-06	0.0442177		1.19384e-05	0.0786026		1.6935e-06	0.0786026		1.761e-05	0.679245		8.23757e-06	0.679245		1.31015e-05	0.387681		3.98778e-06	0.387681		1.15885e-05	0
1.3546e-05	0.248879		2.16778e-06	0.248879		5.11815e-05	0.482517		5.1879e-06	0.482517		1.98239e-05	1.19192		6.2361e-06	1.19192		1.44732e-05	0.00706714		5.02797e-06	0.00706714		3.21868e-05	0.037415		5.1081e-06	0.037415		1.19384e-05	0.107715		1.6935e-06	0.107715		1.761e-05	1.11321		3.49823e-06	1.11321		1.21686e-05	0.34058		3.98778e-06	0.34058		1.15885e-05	0
1.3546e-05	0.168161		4.8945e-06	0.168161		3.7842e-05	0.482517		5.10947e-06	0.482517		2.91086e-05	1.09697		2.90186e-06	1.09697		1.48868e-05	0.0176678		4.55183e-06	0.0176678		3.95829e-05	0.0136054		7.58938e-06	0.0136054		1.19384e-05	0.0509461		1.6935e-06	0.0509461		2.03989e-05	1.08491		8.23757e-06	1.08491		1.31015e-05	0.460145		3.69825e-06	0.460145		1.15885e-05	0
1.3546e-05	0.152466		2.16778e-06	0.152466		2.86989e-05	0.622378		4.2612e-06	0.622378		1.08504e-05	1.20404		2.90186e-06	1.20404		1.48868e-05	0		6.67351e-06	0		2.71355e-05	0.0136054		5.19019e-06	0.0136054		1.19384e-05	0.112082		1.6935e-06	0.112082		1.761e-05	0.584906		3.49823e-06	0.584906		1.31015e-05	0.48913		3.98778e-06	0.48913		1.15885e-05	0
1.3546e-05	0.147982		2.28623e-06	0.147982		3.7842e-05	0.552448		4.2612e-06	0.552448		1.08504e-05	0.892929		2.90186e-06	0.892929		1.48868e-05	0.00176678		6.67351e-06	0.00176678		2.71355e-05	0.0136054		5.19019e-06	0.0136054		1.19384e-05	0.103348		1.6935e-06	0.103348		1.761e-05	1		3.49823e-06	1		1.31015e-05	0.362319		3.98778e-06	0.362319		1.15885e-05	0
1.3546e-05	0.179372		2.16778e-06	0.179372		2.86989e-05	0.405594		4.2612e-06	0.405594		4.17162e-05	1.1899		1.09384e-05	1.1899		1.48868e-05	0.00353357		4.55183e-06	0.00353357		2.71355e-05	0		5.1081e-06	0		2.71659e-05	0.0756914		1.6935e-06	0.0756914		1.761e-05	1.33019		8.23757e-06	1.33019		1.31015e-05	0.431159		3.49632e-06	0.431159		1.15885e-05	0
2.65286e-05	0.136771		2.16778e-06	0.136771		3.59085e-05	0.552448		3.84715e-06	0.552448		2.03009e-05	1.11717		6.2361e-06	1.11717		1.48868e-05	0.00353357		4.55183e-06	0.00353357		2.71355e-05	0.037415		7.58938e-06	0.037415		2.88124e-05	0.0669578		1.6935e-06	0.0669578		2.03989e-05	1.16981		8.23757e-06	1.16981		1.31015e-05	0.224638		3.98778e-06	0.224638		1.15885e-05	0
1.3546e-05	0.107623		5.31677e-06	0.107623		3.59085e-05	0.587413		5.1879e-06	0.587413		2.03009e-05	1.0202		6.2361e-06	1.0202		1.48868e-05	0.00353357		4.55183e-06	0.00353357		2.71355e-05	0		5.6981e-06	0		1.19384e-05	0.11936		1.6935e-06	0.11936		6.37482e-05	1.06604		4.91715e-06	1.06604		1.31015e-05	0.257246		3.98778e-06	0.257246		1.15885e-05	0
1.2096e-05	0.123318		5.31677e-06	0.123318		2.84824e-05	0.398601		5.1879e-06	0.398601		1.08504e-05	0.929293		2.90186e-06	0.929293		1.24029e-05	0.00353357		6.67351e-06	0.00353357		2.71355e-05	0.0102041		2.90741e-06	0.0102041		1.19384e-05	0.0494905		1.6935e-06	0.0494905		2.03989e-05	0.981132		4.91715e-06	0.981132		1.31015e-05	0.300725		3.98778e-06	0.300725		1.15885e-05	0
2.09824e-05	0.186099		5.03237e-06	0.186099		3.59085e-05	0.370629		3.84715e-06	0.370629		1.3136e-05	1.16566		4.12538e-06	1.16566		9.38133e-06	0		6.67351e-06	0		2.71355e-05	0		7.18057e-06	0		1.19384e-05	0.0902475		1.6935e-06	0.0902475		2.03989e-05	1.48113		3.87127e-05	1.48113		1.31015e-05	0.224638		3.98778e-06	0.224638		1.15885e-05	0
1.2096e-05	0.116592		2.28623e-06	0.116592		3.7842e-05	0.433566		3.84715e-06	0.433566		1.3136e-05	0.943434		4.12538e-06	0.943434		1.48868e-05	0		5.34135e-06	0		4.43778e-05	0		6.0154e-06	0		1.19384e-05	0.0873362		1.6935e-06	0.0873362		2.03989e-05	1.10377		3.87127e-05	1.10377		1.31015e-05	0.583333		3.98778e-06	0.583333		1.15885e-05	0
1.2096e-05	0.141256		2.28623e-06	0.141256		1.1242e-05	0.230769		5.1879e-06	0.230769		2.61192e-05	1.10707		5.6932e-06	1.10707		1.48868e-05	0.00883392		4.55183e-06	0.00883392		4.12605e-05	0		5.71569e-06	0		1.19384e-05	0.0727802		1.6935e-06	0.0727802		2.03989e-05	1.33019		3.87127e-05	1.33019		1.31015e-05	0.398551		3.98778e-06	0.398551		1.15885e-05	0.0117647
1.2096e-05	0.103139		2.28623e-06	0.103139		2.84824e-05	0.384615		3.84715e-06	0.384615		2.61192e-05	1.2404		8.02192e-06	1.2404		1.48868e-05	0.0194346		6.67351e-06	0.0194346		2.79631e-05	0.0136054		7.41467e-06	0.0136054		1.19384e-05	0.0829694		1.6935e-06	0.0829694		1.761e-05	1.16038		8.23757e-06	1.16038		1.31015e-05	0.391304		3.98778e-06	0.391304		1.15885e-05	0
1.2096e-05	0.174888		2.28623e-06	0.174888		2.84824e-05	0.503497		5.10947e-06	0.503497		2.61192e-05	1.20606		5.6932e-06	1.20606		1.48868e-05	0.00883392		4.55183e-06	0.00883392		3.95829e-05	0.0272109		6.08589e-06	0.0272109		1.19384e-05	0.0829694		1.6935e-06	0.0829694		1.761e-05	1.13208		3.49823e-06	1.13208		1.31015e-05	0.438406		3.98778e-06	0.438406		1.15885e-05	0.00588235
9.06966e-06	0.147982		2.28623e-06	0.147982		2.84824e-05	0.678322		4.72734e-06	0.678322		2.95881e-05	1.27677		5.6932e-06	1.27677		1.48868e-05	0.00530035		4.55183e-06	0.00530035		3.21868e-05	0		6.38145e-06	0		1.19384e-05	0.0393013		1.6935e-06	0.0393013		2.03989e-05	1.16981		3.49823e-06	1.16981		1.31015e-05	0.492754		3.98778e-06	0.492754		1.15885e-05	0
9.06966e-06	0.103139		4.8945e-06	0.103139		2.84824e-05	0.34965		3.84715e-06	0.34965		2.61192e-05	1.12121		5.6932e-06	1.12121		1.48868e-05	0		5.34135e-06	0		3.21868e-05	0		7.41467e-06	0		1.19384e-05	0.0232897		1.6935e-06	0.0232897		1.761e-05	1.08491		3.49823e-06	1.08491		1.31015e-05	0.57971		3.98778e-06	0.57971		1.15885e-05	0
2.25789e-05	0.197309		4.8945e-06	0.197309		2.86989e-05	0.566434		5.1879e-06	0.566434		2.61192e-05	1.32121		5.6932e-06	1.32121		9.38133e-06	0.0123675		5.25263e-06	0.0123675		3.21868e-05	0.0136054		8.17363e-06	0.0136054		1.19384e-05	0.0611354		1.6935e-06	0.0611354		6.37482e-05	1.11321		3.49823e-06	1.11321		1.31015e-05	0.554348		3.98778e-06	0.554348		1.15885e-05	0
2.25789e-05	0.17713		4.8945e-06	0.17713		2.86989e-05	0.461538		4.2612e-06	0.461538		2.61192e-05	1.23232		8.02192e-06	1.23232		1.48713e-05	0.00353357		6.43715e-06	0.00353357		2.79631e-05	0		5.1081e-06	0		1.19384e-05	0.0174672		1.6935e-06	0.0174672		2.03989e-05	1.38679		3.49823e-06	1.38679		1.31015e-05	0.503623		3.98778e-06	0.503623		1.15885e-05	0.0294118
2.25789e-05	0.154709		4.8945e-06	0.154709		2.86989e-05	0.58042		4.9179e-06	0.58042		2.03009e-05	0.993939		2.90186e-06	0.993939		1.48713e-05	0.00706714		4.55183e-06	0.00706714		4.41935e-05	0.0102041		9.57561e-06	0.0102041		1.19384e-05	0.077147		1.6935e-06	0.077147		1.761e-05	1.10377		3.49823e-06	1.10377		1.31015e-05	0.416667		3.98778e-06	0.416667		1.15885e-05	0
2.25789e-05	0.156951		4.8945e-06	0.156951		2.39001e-05	0.377622		3.84715e-06	0.377622		1.98239e-05	1.2303		6.2361e-06	1.2303		1.24029e-05	0.0123675		9.26315e-06	0.0123675		4.41935e-05	0.0340136		9.57561e-06	0.0340136		1.19384e-05	0.0596798		1.6935e-06	0.0596798		1.761e-05	0.754717		3.49823e-06	0.754717		1.31015e-05	0.268116		3.98778e-06	0.268116		1.15885e-05	0
2.25789e-05	0.112108		4.8945e-06	0.112108		2.86989e-05	0.608392		4.2612e-06	0.608392		2.91086e-05	1.24646		6.2361e-06	1.24646		1.24029e-05	0		6.67351e-06	0		2.71355e-05	0.0170068		5.38115e-06	0.0170068		1.19384e-05	0.0655022		1.6935e-06	0.0655022		2.03989e-05	1.69811		3.49823e-06	1.69811		1.31015e-05	0.402174		3.98778e-06	0.402174		1.15885e-05	0
2.25789e-05	0.161435		4.8945e-06	0.161435		2.86989e-05	0.160839		4.2612e-06	0.160839		2.91086e-05	1.39192		2.90186e-06	1.39192		1.48713e-05	0.00353357		5.92498e-06	0.00353357		2.71355e-05	0.0680272		8.898e-06	0.0680272		1.19384e-05	0.0684134		1.6935e-06	0.0684134		6.37482e-05	1.21698		4.91715e-06	1.21698		1.31015e-05	0.253623		2.19698e-06	0.253623		1.15885e-05	0.0176471
1.2096e-05	0.264574		2.28623e-06	0.264574		2.86989e-05	0.363636		4.2612e-06	0.363636		1.08504e-05	1.32323		2.90186e-06	1.32323		1.8274e-05	0		5.92498e-06	0		4.41935e-05	0.0408163		7.28202e-06	0.0408163		1.19384e-05	0.0684134		1.6935e-06	0.0684134		2.03989e-05	1.06604		8.23757e-06	1.06604		1.31015e-05	0.307971		3.98778e-06	0.307971		1.15885e-05	0.0294118
2.25789e-05	0.23991		4.8945e-06	0.23991		2.86989e-05	0.300699		4.2612e-06	0.300699		2.61192e-05	1.28687		3.137e-06	1.28687		1.54369e-05	0.0265018		4.52071e-06	0.0265018		8.17143e-05	0.0578231		4.35374e-06	0.0578231		1.19384e-05	0.0378457		1.6935e-06	0.0378457		1.761e-05	1.66981		3.49823e-06	1.66981		1.31015e-05	0.253623		3.98778e-06	0.253623		1.15885e-05	0
2.25789e-05	0.183857		4.8945e-06	0.183857		2.86989e-05	0.377622		4.2612e-06	0.377622		2.91086e-05	1.67475		5.70963e-06	1.67475		9.38133e-06	0		5.02797e-06	0		3.97394e-05	0		5.38115e-06	0		1.19384e-05	0.0640466		1.6935e-06	0.0640466		2.03989e-05	1.11321		3.49823e-06	1.11321		1.31015e-05	0.213768		3.98778e-06	0.213768		1.15885e-05	0
2.25789e-05	0.233184		4.8945e-06	0.233184		2.84824e-05	0.384615		5.37334e-06	0.384615		2.91086e-05	1.48081		1.01643e-05	1.48081		1.74535e-05	0		6.67351e-06	0		2.71355e-05	0.0204082		7.81469e-06	0.0204082		1.19384e-05	0.0655022		1.6935e-06	0.0655022		6.37482e-05	1.27358		8.23757e-06	1.27358		1.31015e-05	0.246377		3.98778e-06	0.246377		1.15885e-05	0.00588235
0.000105706	0.154709		5.00049e-06	0.154709		2.84824e-05	0.363636		4.72734e-06	0.363636		2.91086e-05	1.31313		5.70963e-06	1.31313		1.54369e-05	0.00706714		5.02797e-06	0.00706714		4.41935e-05	0.0204082		5.38115e-06	0.0204082		1.19384e-05	0.0742358		1.6935e-06	0.0742358		2.03989e-05	1.96226		3.49823e-06	1.96226		1.31015e-05	0.32971		5.03188e-06	0.32971		1.15885e-05	0
1.2096e-05	0.0941704		2.28623e-06	0.0941704		2.86989e-05	0.300699		3.84715e-06	0.300699		2.91086e-05	1.18586		5.70963e-06	1.18586		9.38133e-06	0.0229682		6.43715e-06	0.0229682		2.71355e-05	0		6.5869e-06	0		1.19384e-05	0.0451237		1.6935e-06	0.0451237		1.761e-05	1.16038		3.49823e-06	1.16038		1.31015e-05	0.257246		3.98778e-06	0.257246		1.15885e-05	0.0235294
9.06966e-06	0.132287		4.61554e-06	0.132287		2.39001e-05	0.587413		3.84715e-06	0.587413		2.61192e-05	1.39192		5.70963e-06	1.39192		1.48868e-05	0		6.43715e-06	0		3.21868e-05	0.037415		7.58938e-06	0.037415		1.19384e-05	0.0436681		1.6935e-06	0.0436681		2.03989e-05	1.83962		3.49823e-06	1.83962		1.31015e-05	0.402174		1.5955e-06	0.402174		1.15885e-05	0
2.25789e-05	0.116592		4.8945e-06	0.116592		2.84824e-05	0.342657		3.84715e-06	0.342657		2.91086e-05	1.37172		5.70963e-06	1.37172		1.44732e-05	0		5.02797e-06	0		8.17143e-05	0.0408163		4.35374e-06	0.0408163		2.71659e-05	0.106259		1.6935e-06	0.106259		2.03989e-05	1.86792		8.23757e-06	1.86792		1.31015e-05	0.246377		3.98778e-06	0.246377		1.15885e-05	0
2.25789e-05	0.0852018		4.8945e-06	0.0852018		2.86989e-05	0.202797		5.1879e-06	0.202797		2.91086e-05	1.39394		5.70963e-06	1.39394		9.38133e-06	0.00176678		4.52071e-06	0.00176678		3.21868e-05	0.037415		5.1081e-06	0.037415		1.19384e-05	0.0655022		1.6935e-06	0.0655022		6.37482e-05	1.71698		8.23757e-06	1.71698		1.31015e-05	0.17029		3.98778e-06	0.17029		1.15885e-05	0
2.25789e-05	0.20852		4.8945e-06	0.20852		2.38701e-05	0.0979021		4.9179e-06	0.0979021		2.91086e-05	1.32525		7.7875e-06	1.32525		1.54369e-05	0.00353357		4.05581e-06	0.00353357		3.49471e-05	0.00680272		5.77934e-06	0.00680272		1.19384e-05	0.0742358		1.6935e-06	0.0742358		6.37482e-05	2.00943		8.23757e-06	2.00943		1.31015e-05	0.387681		1.5955e-06	0.387681		1.15885e-05	0.00588235
2.25789e-05	0.141256		4.8945e-06	0.141256		2.84824e-05	0.608392		3.84715e-06	0.608392		2.20827e-05	1.78182		5.70963e-06	1.78182		1.44732e-05	0		4.52071e-06	0		3.49471e-05	0		5.77934e-06	0		1.19384e-05	0.0756914		1.6935e-06	0.0756914		2.64965e-05	1.26415		4.69e-06	1.26415		1.31015e-05	0.163043		3.98778e-06	0.163043		1.15885e-05	0.0235294
2.25789e-05	0.147982		4.8945e-06	0.147982		3.7842e-05	0.321678		3.84715e-06	0.321678		2.20827e-05	1.49495		5.70963e-06	1.49495		1.21782e-05	0.00176678		4.52071e-06	0.00176678		3.49471e-05	0.0102041		5.77934e-06	0.0102041		1.19384e-05	0.0669578		1.6935e-06	0.0669578		2.03989e-05	1.42453		3.49823e-06	1.42453		1.31015e-05	0.235507		3.98778e-06	0.235507		1.15885e-05	0
2.25789e-05	0.0650224		4.8945e-06	0.0650224		2.86989e-05	0.475524		4.72734e-06	0.475524		2.20827e-05	1.39596		5.70963e-06	1.39596		1.21782e-05	0.0106007		4.52071e-06	0.0106007		3.49471e-05	0		6.5869e-06	0		2.71659e-05	0.0596798		1.99416e-06	0.0596798		1.761e-05	1.36792		4.69e-06	1.36792		1.33939e-05	0.362319		6.2211e-06	0.362319		1.15885e-05	0
2.25789e-05	0.107623		4.8945e-06	0.107623		2.84824e-05	0.524476		3.84715e-06	0.524476		2.20827e-05	1.47071		5.70963e-06	1.47071		1.44732e-05	0.0565371		4.52071e-06	0.0565371		3.49471e-05	0		5.77934e-06	0		1.19384e-05	0.103348		1.6935e-06	0.103348		1.761e-05	1.25472		2.665e-06	1.25472		1.31015e-05	0.228261		6.2211e-06	0.228261		1.15885e-05	0
2.25789e-05	0.172646		4.8945e-06	0.172646		2.39001e-05	0.622378		3.84715e-06	0.622378		2.20827e-05	1.3899		5.70963e-06	1.3899		1.21782e-05	0.0724382		4.52071e-06	0.0724382		3.49471e-05	0.00340136		5.77934e-06	0.00340136		2.71659e-05	0.077147		1.99416e-06	0.077147		2.03989e-05	1.58491		8.23757e-06	1.58491		1.33939e-05	0.134058		6.2211e-06	0.134058		1.15885e-05	0
2.25789e-05	0.14574		4.8945e-06	0.14574		2.38701e-05	0.573427		4.9179e-06	0.573427		2.57508e-05	1.47273		7.7875e-06	1.47273		1.83209e-05	0.00883392		4.52071e-06	0.00883392		3.49471e-05	0.0510204		5.77934e-06	0.0510204		2.71659e-05	0.0931587		1.99416e-06	0.0931587		2.03989e-05	1.15094		8.23757e-06	1.15094		1.33939e-05	0.188406		8.13837e-06	0.188406		1.15885e-05	0
1.2096e-05	0.141256		2.28623e-06	0.141256		2.84824e-05	0.524476		4.72734e-06	0.524476		2.91086e-05	1.26667		5.70963e-06	1.26667		1.83209e-05	0.0989399		2.7998e-06	0.0989399		3.95829e-05	0.0952381		5.77934e-06	0.0952381		2.71659e-05	0.0713246		1.99416e-06	0.0713246		2.64965e-05	1.22642		8.23757e-06	1.22642		1.33939e-05	0.293478		1.5955e-06	0.293478		1.15885e-05	0
1.2096e-05	0.141256		2.28623e-06	0.141256		2.84824e-05	0.482517		3.84715e-06	0.482517		2.20827e-05	1.25455		5.70963e-06	1.25455		1.48868e-05	0.024735		6.43715e-06	0.024735		4.41935e-05	0.0340136		6.88689e-06	0.0340136		2.71659e-05	0.0742358		1.99416e-06	0.0742358		2.03989e-05	1.74528		8.23757e-06	1.74528		1.33939e-05	0.155797		6.2211e-06	0.155797		1.15885e-05	0
5.27548e-05	0.217489		2.67259e-06	0.217489		2.84824e-05	0.447552		4.72734e-06	0.447552		2.91086e-05	0.983838		5.70963e-06	0.983838		1.48868e-05	0.0106007		4.55183e-06	0.0106007		2.15021e-05	0.0170068		8.50303e-06	0.0170068		2.71659e-05	0.0582242		1.99416e-06	0.0582242		2.03989e-05	1.19811		3.49823e-06	1.19811		1.33939e-05	0.112319		3.39774e-06	0.112319		1.15885e-05	0
2.25789e-05	0.224215		4.8945e-06	0.224215		2.86989e-05	0.573427		3.84715e-06	0.573427		2.91086e-05	1.33737		5.70963e-06	1.33737		1.48868e-05	0.0229682		4.93387e-06	0.0229682		2.71355e-05	0.0442177		5.38115e-06	0.0442177		2.71659e-05	0.141194		1.99416e-06	0.141194		2.03989e-05	1.69811		8.23757e-06	1.69811		1.33939e-05	0.0652174		6.2211e-06	0.0652174		8.86999e-06	0
3.29372e-05	0.457399		2.67259e-06	0.457399		2.84824e-05	0.629371		3.84715e-06	0.629371		2.91086e-05	1.0101		6.2361e-06	1.0101		1.48868e-05	0.0212014		5.34135e-06	0.0212014		4.64042e-05	0.0306122		5.66977e-06	0.0306122		2.71659e-05	0.139738		1.99416e-06	0.139738		2.03989e-05	1.37736		3.49823e-06	1.37736		1.33939e-05	0.26087		6.2211e-06	0.26087		1.15885e-05	0
2.65286e-05	0.275785		5.54522e-06	0.275785		2.84824e-05	0.496503		3.84715e-06	0.496503		2.91086e-05	1.37374		7.7875e-06	1.37374		1.48868e-05	0.024735		5.92498e-06	0.024735		4.41935e-05	0.00340136		6.5869e-06	0.00340136		2.71659e-05	0.0960699		1.99416e-06	0.0960699		2.03989e-05	1.32075		3.49823e-06	1.32075		1.33939e-05	0.25		3.69825e-06	0.25		8.86999e-06	0
2.65286e-05	0.396861		5.54522e-06	0.396861		2.84824e-05	0.34965		5.1879e-06	0.34965		2.57508e-05	1.27071		7.7875e-06	1.27071		1.48868e-05	0.0106007		6.67351e-06	0.0106007		3.49471e-05	0.0612245		5.1081e-06	0.0612245		2.71659e-05	0.136827		1.99416e-06	0.136827		2.03989e-05	1.06604		3.49823e-06	1.06604		1.33939e-05	0.123188		3.69825e-06	0.123188		1.15885e-05	0
2.65286e-05	0.369955		5.54522e-06	0.369955		2.84824e-05	0.377622		5.1879e-06	0.377622		2.57508e-05	1.37374		7.7875e-06	1.37374		1.48868e-05	0.0194346		6.43715e-06	0.0194346		4.12605e-05	0.0204082		8.898e-06	0.0204082		2.71659e-05	0.0742358		1.99416e-06	0.0742358		1.761e-05	1.17925		3.49823e-06	1.17925		1.33939e-05	0.242754		6.2211e-06	0.242754		1.15885e-05	0
2.84461e-05	0.5		5.54522e-06	0.5		2.84824e-05	0.272727		3.84715e-06	0.272727		1.98239e-05	1.32323		6.2361e-06	1.32323		9.38133e-06	0.0229682		5.25263e-06	0.0229682		4.41935e-05	0.0204082		5.38115e-06	0.0204082		2.71659e-05	0.0640466		1.99416e-06	0.0640466		1.761e-05	1.80189		8.23757e-06	1.80189		1.33939e-05	0.105072		6.2211e-06	0.105072		8.86999e-06	0.0117647
3.29372e-05	0.401345		2.67259e-06	0.401345		2.86989e-05	0.307692		4.2612e-06	0.307692		2.20827e-05	1.27071		5.70963e-06	1.27071		1.54369e-05	0.0300353		6.67351e-06	0.0300353		4.41935e-05	0.0306122		4.77494e-06	0.0306122		2.71659e-05	0.0538574		1.99416e-06	0.0538574		1.761e-05	0.95283		3.49823e-06	0.95283		1.33939e-05	0.181159		6.2211e-06	0.181159		1.15885e-05	0.00588235
[truncated: 98,966 more rows]

## Sheet: Figure 3b,c
Fold 0						Fold 1						Fold 2						Fold 3						Fold 4
[truncated: 261,041+ more rows]

## Sheet: Figure 5c,d
PocketMiner Predcitions	CryptoSite Predictions	True Value
[truncated: 1,846 more rows]
